# Supplementary material for: Rehabilitation and release of confiscated songbirds into the wild: A pilot study
Source: Front Vet Sci. 2023 Mar 30;10:1109568. doi: 10.3389/fvets.2023.1109568 (PMC10098152; doi:10.3389/fvets.2023.1109568)
Supplement: Supplementary Table 1 — Dataset releases and recaptures. [file Table_1.xlsx]

## Sheet: release&recapture
										RELEASE				RECAPTURE
SPECIES		D.BEH	SEX	LEFT RING	RIGHT RING	W.BEH	ENTRY	DATE	SITE	COORDINATES	ENVIRONMENT	OBS	TYPE	LAST DATE	COORDINATES	DIST.FROM	MATE1	MATE2	MATE3	ENVIRONMENT	N	NEGATIVE BIRDS	N	NEGATIVE BIRDS
SAFFRON FINCH		2	NI		GOLDEN.CEMAS-UFRGS 2.8 301	2	2018-10-18	2019-01-08	CEMASUFRGS	30°04'27"S 51°07'35"W	GRASSL/RIP FORESTS
SAFFRON FINCH		2	M		GOLDEN.CEMAS-UFRGS 2.8 302	1	2018-10-18	2019-01-08	CEMASUFRGS	30°04'27"S 51°07'35"W	(DILÚVIO STREAM)
SAFFRON FINCH		2	NI		GOLDEN.CEMAS-UFRGS 2.8 303	1	2018-10-18	2019-01-08	CEMASUFRGS	30°04'27"S 51°07'35"W
SAFFRON FINCH		2	M		GOLDEN.CEMAS-UFRGS 2.8 304	2	2018-10-18	2019-01-08	CEMASUFRGS	30°04'27"S 51°07'35"W
SAFFRON FINCH		1	M		GOLDEN.CEMAS-UFRGS 2.8 305	2	2018-10-18	2019-01-08	CEMASUFRGS	30°04'27"S 51°07'35"W
SAFFRON FINCH		2	NI		GOLDEN.CEMAS-UFRGS 2.8 306	3	2018-10-18	2019-01-08	CEMASUFRGS	30°04'27"S 51°07'35"W
SAFFRON FINCH		2	NI		GOLDEN.CEMAS-UFRGS 2.8 307	3	2018-10-18	2019-01-08	CEMASUFRGS	30°04'27"S 51°07'35"W
SAFFRON FINCH		2	M		GOLDEN.CEMAS-UFRGS 2.8 310	1	2018-10-18	2019-01-08	CEMASUFRGS	30°04'27"S 51°07'35"W
SAFFRON FINCH		1	M		GOLDEN.CEMAS-UFRGS 2.8 311	1	2018-10-18	2019-01-08	CEMASUFRGS	30°04'27"S 51°07'35"W
SAFFRON FINCH	R	1	M		GOLDEN.CEMAS-UFRGS 2.8 312	1	2018-10-18	2019-01-08	CEMASUFRGS	30°04'27"S 51°07'35"W		1	3	2020-08-26	30°04'34"S 51°07'33"W	233	2			GRASSL/RIP FORESTS
RC FINCH		1	M		GOLDEN.CEMAS-UFRGS 2.8 300	1	2018-10-18	2019-01-08	CEMASUFRGS	30°04'27"S 51°07'35"W										(PRESERVAS)
RC FINCH		2	M		GOLDEN.CEMAS-UFRGS 2.8 313	2	2018-10-18	2019-01-08	CEMASUFRGS	30°04'27"S 51°07'35"W
GW SALTATOR	R	1	M	PURPLE.CEMAS-UFRGS 3.5 634	GREEN.CEMAS-UFRGS 3.5 702	1	2018-10-18	2019-01-08	CEMASUFRGS	30°04'27"S 51°07'35"W		2	1	2019-02-10	30°04'28"S 51°07'40"W	132	1	RH	16	GRASSL/RIP FORESTS
GW SALTATOR	R	1	F	PURPLE.CEMAS-UFRGS 3.5 635	SILVER.CETAS.IBAMA 3.5 62004	1	2018-10-18	2019-01-08	CEMASUFRGS	30°04'27"S 51°07'35"W		2	2	2019-02-10	30°04'28"S 51°07'40"W	132	1	RH	15	GRASSL/RIP FORESTS			3	RC CARDINAL
RC CARDINAL		2	M	PURPLE.CEMAS-UFRGS 3.5 652	RED.CEMAS-UFRGS 3.5 429	2	2018-10-18	2019-01-08	CEMASUFRGS	30°04'27"S 51°07'35"W													2	WB WARBLER
RC CARDINAL		2	F	PURPLE.CEMAS-UFRGS 3.5 642	RED.CEMAS-UFRGS 3.5 432	3	2018-10-18	2019-01-08	CEMASUFRGS	30°04'27"S 51°07'35"W													5	G BAYWING
RC CARDINAL	R	1	F	RED.CETAS 2018 3.5 06881	RED.CEMAS-UFRGS 3.5 535	2	2018-10-18	2019-02-17	FARM3WETL	30°22'47"S 51°15'28"W	GRASSL/RIP SHRUBL/EUCALY/CROPS	1	1	2019-06-07	30°20'54"S 51°14'40"W	3720	1	FL		GRASSL	5	RC CARDINAL	1	SAFFRON FINCH
RC CARDINAL		1	M	SILVER.CEMAS-UFRGS 3.5 612	RED.CEMAS-UFRGS 3.5 424	3	2018-10-18	2019-02-17	FARM3WETL	30°22'47"S 51°15'28"W	(ARAÇÁ STREAM)									(CATTLE CORRALS)	3	RC SPARROW	1	RC SPARROW
RC CARDINAL		2	NI	SILVER.CEMAS-UFRGS 3.5 616	RED.CEMAS-UFRGS 3.5 425	3	2018-10-18	2019-02-17	FARM3WETL	30°22'47"S 51°15'28"W											5	SAFFRON FINCH	2	S TANAGER
RC CARDINAL		3	M	RED.CETAS 2018 3.5 06886	RED.CEMAS-UFRGS 3.5 426	2	2018-10-18	2019-02-17	FARM3WETL	30°22'47"S 51°15'28"W
RC CARDINAL		3	M	SILVER.CEMAS-UFRGS 3.5 599	RED.CEMAS-UFRGS 3.5 427	2	2018-10-18	2019-02-17	FARM3WETL	30°22'47"S 51°15'28"W
RC CARDINAL		2	M	SILVER.CETAS.IBAMA 3.2 30775	RED.CEMAS-UFRGS 3.5 428	2	2018-10-18	2019-02-17	FARM3WETL	30°22'47"S 51°15'28"W
RC CARDINAL		1	M	SILVER.CETAS.IBAMA 3.2 30783	RED.CEMAS-UFRGS 3.5 430	1	2018-10-18	2019-02-17	FARM3WETL	30°22'47"S 51°15'28"W
RC CARDINAL		2	NI	PURPLE.CEMAS-UFRGS 3.5 636	RED.CEMAS-UFRGS 3.5 431	3	2018-10-18	2019-02-17	FARM3WETL	30°22'47"S 51°15'28"W
RC CARDINAL		2	F	RED.CETAS 2018 3.5 06884	RED.CEMAS-UFRGS 3.5 402	3	2018-10-18	2019-02-22	FARM1.1	30°03'52"S 51°36'34"W	GRASSL/RIP SHRUBL/CROPS
RC CARDINAL		2	M	RED.CETAS 2018 3.5 06885	RED.CEMAS-UFRGS 3.5 433	2	2018-10-18	2019-02-22	FARM1.1	30°03'52"S 51°36'34"W	(OUTFLOW WEIR)
RC CARDINAL		3	M	RED.CETAS 2018 3.5 06887	RED.CEMAS-UFRGS 3.5 417	2	2018-10-18	2019-02-22	FARM1.1	30°03'52"S 51°36'34"W
RC CARDINAL	R	1	F	RED.CETAS 2018 3.5 06868	RED.CEMAS-UFRGS 3.5 521	2	2018-10-18	2019-02-22	FARM1.1	30°03'52"S 51°36'34"W		2	1	2019-10-15	30°04'31"S 51°36'09"W	1410	1	FL		GRASSL	3	RC CARDINAL
RC CARDINAL		2	NI	SILVER.CETAS.IBAMA 3.2 30779	RED.CEMAS-UFRGS 3.5 444	3	2018-10-18	2019-02-22	FARM1.1	30°03'52"S 51°36'34"W										(HORSE CORRALS)	3	RC SPARROW
RC CARDINAL		2	M	SILVER.CETAS.IBAMA 3.2 30777	RED.CEMAS-UFRGS 3.5 446	3	2018-10-18	2019-02-22	FARM1.1	30°03'52"S 51°36'34"W											2	SAFFRON FINCH
RC CARDINAL		2	NI	SILVER.CETAS.IBAMA 3.2 30778	RED.CEMAS-UFRGS 3.5 447	3	2018-10-18	2019-02-22	FARM1.1	30°03'52"S 51°36'34"W											1	CB THRUSH
RC CARDINAL		1	F	SILVER.CETAS.IBAMA 3.2 30781	RED.CEMAS-UFRGS 3.5 511	1	2018-10-18	2019-02-22	FARM1.1	30°03'52"S 51°36'34"W											5	S COWBIRD
RC CARDINAL		2	M	SILVER.CETAS.IBAMA 3.2 30785	RED.CEMAS-UFRGS 3.5 422	2	2018-10-18	2019-02-22	FARM1.1	30°03'52"S 51°36'34"W
GW SALTATOR		2	NI	PURPLE.CEMAS-UFRGS 3.5 629	GREEN.CEMAS-UFRGS 3.5 675	2	2018-10-18	2019-02-22	FARM1.1	30°03'52"S 51°36'34"W
GW SALTATOR		2	NI	RED.CEMAS-UFRGS 3.5 518	SILVER.CETAS.IBAMA 3.5 6660	1	2018-10-18	2019-02-22	FARM1.1	30°03'52"S 51°36'34"W
ULTR GROSBEAK		3	M		GOLDEN.CEMAS-UFRGS 2.6 251	1	2018-10-18	2019-02-22	FARM1.1	30°03'52"S 51°36'34"W
ULTR GROSBEAK	R	1	M		SILVER.SISPASS RSA 2.8 009423	1	2018-10-18	2019-02-22	FARM1.1	30°03'52"S 51°36'34"W		2	1	2020-07-15	30°03'45"S 51°35'44"W	1350	2			GRASSL/GROVE FRAG	2	SAFFRON FINCH
ULTR GROSBEAK		1	M		GOLDEN.CEMAS-UFRGS 2.6 253	1	2018-10-18	2019-02-22	FARM1.1	30°03'52"S 51°36'34"W										(STO ANTÔNIO)	4	GW SALTATOR
RC CARDINAL		2	M	PURPLE.CEMAS-UFRGS 3.5 659	RED.CEMAS-UFRGS 3.5 413	3	2019-02-12	2019-06-02	FARM4	30°10'21"S 51°00'14"W	GRASSL/GROVE FRAG										2	RC SPARROW
RC CARDINAL		1	F	PURPLE.CEMAS-UFRGS 3.5 656	RED.CEMAS-UFRGS 3.5 507	2	2019-02-12	2019-06-02	FARM4	30°10'21"S 51°00'14"W											2	RC FINCH
ULTR GROSBEAK		1	M		GOLDEN.CEMAS-UFRGS 3.0 356	1	2019-02-12	2019-06-02	FARM4	30°10'21"S 51°00'14"W											2	M GNATCATCHER
ULTR GROSBEAK		2	F		GOLDEN.CEMAS-UFRGS 3.0 366	2	2019-02-12	2019-06-02	FARM4	30°10'21"S 51°00'14"W
GW SALTATOR		1	F	PURPLE.CEMAS-UFRGS 3.5 662	RED.CEMAS-UFRGS 3.5 526	1	2019-02-12	2019-06-02	FARM4	30°10'21"S 51°00'14"W
GW SALTATOR	R	1	M	RED.CEMAS-UFRGS 3.5 454	GREEN.CEMAS-UFRGS 3.5 672	2	2019-02-12	2019-06-02	FARM4	30°10'21"S 51°00'14"W		3	1	2020-07-16	30°10'23"S 51°00'19"W	92	1	FL		GRASSL/GROVE FRAG	5	SAFFRON FINCH
RC CARDINAL		1	M	RED.CEMAS-UFRGS 3.5 450	SILVER.CETAS.IBAMA 3.5 064969	1	2019-02-12	2019-06-02	FARM4	30°10'21"S 51°00'14"W											3	GW SALTATOR
RC CARDINAL		1	F	GREEN.CEMAS-UFRGS 3.5 671	RED.CEMAS-UFRGS 3.5 429	2	2019-02-12	2019-06-02	FARM4	30°10'21"S 51°00'14"W											4	RC SPARROW
RC FINCH		2	M		GOLDEN.CEMAS-UFRGS 2.6 277	2	2019-02-12	2019-06-02	FARM4	30°10'21"S 51°00'14"W											2	RB THRUSH
RC FINCH		1	M		SILVER.IBAMA AO 2.6 133439	2	2019-02-12	2019-06-02	FARM4	30°10'21"S 51°00'14"W											1	D TANAGER
SAFFRON FINCH		2	M		SILVER.CETAS.IBAMA 2.8 703	2	2019-02-12	2019-06-02	FARM4	30°10'21"S 51°00'14"W											1	GT WARBLING-FINCH
RC CARDINAL		2	M	RED.CEMAS-UFRGS 3.5 451	SILVER.CETAS.IBAMA 3.5 30189	3	2019-02-12	2019-06-07	FARM3WETL	30°22'46"S 51°15'28"W	GRASSL/RIP SHRUBL/EUCALY/CROPS										1	RC FINCH
RC CARDINAL		1	F	RED.CEMAS-UFRGS 3.5 452	SILVER.CETAS.IBAMA 3.2 30700	2	2019-02-12	2019-06-07	FARM3WETL	30°22'46"S 51°15'28"W	(ARAÇÁ STREAM)
RC CARDINAL		2	M	SILVER.CETAS.IBAMA 3.5 30169	RED.CEMAS-UFRGS 3.5 455	3	2019-02-12	2019-06-07	FARM3WETL	30°22'46"S 51°15'28"W
RC CARDINAL		2	NI	SILVER.CETAS.IBAMA 3.5 30194	RED.CEMAS-UFRGS 3.5 456	3	2019-02-12	2019-06-07	FARM3WETL	30°22'46"S 51°15'28"W
RC CARDINAL		2	NI	SILVER.CETAS.IBAMA 3.5 30171	RED.CEMAS-UFRGS 3.5 457	3	2019-02-12	2019-06-07	FARM3WETL	30°22'46"S 51°15'28"W
RC CARDINAL		1	F	RED.CEMAS-UFRGS 3.5 458	SILVER.CETAS.IBAMA 3.2 30696	2	2019-02-12	2019-06-07	FARM3WETL	30°22'46"S 51°15'28"W
RC CARDINAL		2	NI	SILVER.CETAS.IBAMA 3.5 30177	RED.CEMAS-UFRGS 3.5 459	3	2019-02-12	2019-06-07	FARM3WETL	30°22'46"S 51°15'28"W
RC CARDINAL		3	M	SILVER.CETAS.IBAMA 3.5 30237	RED.CEMAS-UFRGS 3.5 460	3	2019-02-12	2019-06-07	FARM3WETL	30°22'46"S 51°15'28"W
RC CARDINAL		2	NI	RED.CEMAS-UFRGS 3.5 462	GREEN.CEMAS-UFRGS 3.5 673	3	2019-02-12	2019-06-07	FARM3WETL	30°22'46"S 51°15'28"W
RC CARDINAL		3	M	SILVER.CETAS.IBAMA 3.5 30159	RED.CEMAS-UFRGS 3.5 463	3	2019-02-12	2019-06-07	FARM3WETL	30°22'46"S 51°15'28"W
RC CARDINAL		2	NI	RED.CEMAS-UFRGS 3.5 464	SILVER.CETAS.IBAMA 3.5 30109	2	2019-02-12	2019-06-07	FARM3WETL	30°22'46"S 51°15'28"W
RC CARDINAL		1	M	RED.CEMAS-UFRGS 3.5 465	GREEN.CEMAS-UFRGS 3.5 673	2	2019-02-12	2019-06-07	FARM3WETL	30°22'46"S 51°15'28"W
RC CARDINAL		2	M	RED.CEMAS-UFRGS 3.5 467	SILVER.CETAS.IBAMA 3.5 30160	3	2019-02-12	2019-06-07	FARM3WETL	30°22'46"S 51°15'28"W
RC CARDINAL		2	NI	RED.CEMAS-UFRGS 3.5 468	SILVER.CETAS.IBAMA 3.5 30232	3	2019-02-12	2019-06-07	FARM3WETL	30°22'46"S 51°15'28"W
RC CARDINAL		2	NI	RED.CEMAS-UFRGS 3.5 472	GREEN.CEMAS-UFRGS 3.5 682	3	2019-02-12	2019-06-07	FARM3WETL	30°22'46"S 51°15'28"W
RC CARDINAL		3	M	SILVER.CETAS.IBAMA 3.5 30170	BLUE.CEMAS-UFRGS 3.5 473	1	2019-02-12	2019-06-07	FARM3WETL	30°22'46"S 51°15'28"W
RC CARDINAL		2	NI	SILVER.CETASIBAMA 3.5 30234	BLUE.CEMAS-UFRGS 3.5 484	3	2019-02-12	2019-06-07	FARM3WETL	30°22'46"S 51°15'28"W
RC CARDINAL		3	M	RED.CEMAS-UFRGS 3.5 475	GREEN.CEMAS-UFRGS 3.5 685	2	2019-02-12	2019-06-07	FARM3WETL	30°22'46"S 51°15'28"W
RC CARDINAL		2	M	SILVER.CETAS.IBAMA 3.5 30236	BLUE.CEMAS-UFRGS 3.5 476	1	2019-02-12	2019-06-07	FARM3WETL	30°22'46"S 51°15'28"W
RC CARDINAL		2	NI	SILVER.CETAS.IBAMA 3.5 30163	RED.CEMAS-UFRGS 3.5 477	3	2019-02-12	2019-06-07	FARM3WETL	30°22'46"S 51°15'28"W
RC CARDINAL		2	NI	SILVER.CETAS.IBAMA 3.5 30196	RED.CEMAS-UFRGS 3.5 478	3	2019-02-12	2019-06-07	FARM3WETL	30°22'46"S 51°15'28"W
RC CARDINAL		3	M	SILVER.SISPAS.RSA 3.5 005207	BLUE.CEMAS-UFRGS 3.5 479	3	2019-02-12	2019-06-07	FARM3PADD1	30°22'18"S 51°15'39"W
ULTR GROSBEAK		1	M		GOLDEN.CEMAS-UFRGS 2.6 251	1	2019-02-12	2019-06-07	FARM3PADD1	30°22'18"S 51°15'39"W
ULTR GROSBEAK		2	M		GOLDEN.CEMAS-UFRGS 3.0 387	1	2019-02-12	2019-06-07	FARM3PADD1	30°22'18"S 51°15'39"W
ULTR GROSBEAK		3	M		GOLDEN.CEMAS-UFRGS 3.0 388	2	2019-02-12	2019-06-07	FARM3PADD1	30°22'18"S 51°15'39"W
ULTR GROSBEAK		2	M		SILVER.SISPASS.RSA 2.8 023420	1	2019-02-12	2019-06-07	FARM3PADD1	30°22'18"S 51°15'39"W
ULTR GROSBEAK		2	M		GOLDEN.CEMAS-UFRGS 3.0 392	2	2019-02-12	2019-06-07	FARM3PADD1	30°22'18"S 51°15'39"W
ULTR GROSBEAK	R	1	M		GOLDEN.CEMAS-UFRGS 3.0 393	1	2019-02-12	2019-06-07	FARM3PADD1	30°22'18"S 51°15'39"W		2	1	2021-01-02	30°22'13"S 51°15'07"W	898	1	FL		GROVE FRAG/EUCALYUNDREG	2	SAFFRON FINCH
ULTR GROSBEAK		3	M		GOLDEN.CEMAS-UFRGS 2.6 252	2	2019-02-12	2019-06-07	FARM3PADD1	30°22'18"S 51°15'39"W										(SEWAGE PIPES)	3	GW SALTATOR
ULTR GROSBEAK		1	F		GOLDEN.CEMAS-UFRGS 2.6 255	1	2019-02-12	2019-06-07	FARM3PADD1	30°22'18"S 51°15'39"W											3	RC SPARROW
GW SALTATOR		2	NI	SILVER.CETAS.IBAMA 3.5 148341	RED.CEMAS-UFRGS 3.5 453	3	2019-02-12	2019-06-07	FARM3PADD1	30°22'18"S 51°15'39"W											1	U GROSBEAK
GW SALTATOR		2	NI	GREEN.CEMAS-UFRGS 3.5 691	RED.CEMAS-UFRGS 3.5 461	2	2019-02-12	2019-06-07	FARM3PADD1	30°22'18"S 51°15'39"W											1	SH WREN
GW SALTATOR		3	M	RED.CEMAS-UFRGS 3.5 466	SILVER.IBAMA OA 3.5 344319	1	2019-02-12	2019-06-07	FARM3PADD1	30°22'18"S 51°15'39"W											2	RC FINCH
GW SALTATOR		3	M	GREEN.CEMAS-UFRGS 3.5 693	RED.CEMAS-UFRGS 3.5 469	1	2019-02-12	2019-06-07	FARM3PADD1	30°22'18"S 51°15'39"W											1	V ANTSHRIKE
GW SALTATOR		2	NI	GREEN.CEMAS-UFRGS 3.5 694	BLUE.CEMAS-UFRGS 3.5 471	2	2019-02-12	2019-06-07	FARM3PADD1	30°22'18"S 51°15'39"W
GW SALTATOR		2	NI	GREEN.CEMAS-UFRGS 3.5 700	BLUE.CEMAS-UFRGS 3.5 481	2	2019-02-12	2019-06-07	FARM3PADD1	30°22'18"S 51°15'39"W
SAFFRON FINCH		2	M		SILVER.CETAS.IBAMA 2.8 0836	2	2019-02-12	2019-06-07	FARM3PADD1	30°22'18"S 51°15'39"W
SAFFRON FINCH		2	NI		GOLDEN.CEMAS-UFRGS 2.8 331	1	2019-02-12	2019-06-07	FARM3PADD1	30°22'18"S 51°15'39"W
SAFFRON FINCH		2	M		SILVER.SISPASS.RSA 2.8 049981	2	2019-02-12	2019-06-07	FARM3PADD1	30°22'18"S 51°15'39"W
SAFFRON FINCH		1	M		GOLDEN.CEMAS-UFRGS 2.8 343	1	2019-02-12	2019-06-07	FARM3PADD1	30°22'18"S 51°15'39"W
SAFFRON FINCH		2	M		GOLDEN.CEMAS-UFRGS 3.0 357	2	2019-02-12	2019-06-07	FARM3PADD1	30°22'18"S 51°15'39"W
SAFFRON FINCH		2	NI		GOLDEN.CEMAS-UFRGS 2.6 280	2	2019-02-12	2019-06-12	FARM2HOU	30°20'50"S 51°14'35"W	GRASSL/RIP SHRUBL/EUCALY/CROPS
SAFFRON FINCH		1	M		SILVER.CETAS.IBAMA 2.8 0709	3	2019-02-12	2019-06-12	FARM2HOU	30°20'50"S 51°14'35"W	(ARAÇÁ STREAM)
SAFFRON FINCH		2	NI		SILVER.CETAS.IBAMA 2.8 0843	1	2019-02-12	2019-06-12	FARM2HOU	30°20'50"S 51°14'35"W
SAFFRON FINCH		2	M		GOLDEN.CEMAS-UFRGS 2.6 282	2	2019-02-12	2019-06-12	FARM2HOU	30°20'50"S 51°14'35"W
SAFFRON FINCH		2	NI		GOLDEN.CEMAS-UFRGS 2.6 283	3	2019-02-12	2019-06-12	FARM2HOU	30°20'50"S 51°14'35"W
SAFFRON FINCH		2	NI		GOLDEN.CEMAS-UFRGS 2.6 286	2	2019-02-12	2019-06-12	FARM2HOU	30°20'50"S 51°14'35"W
SAFFRON FINCH		1	M		GOLDEN.CEMAS-UFRGS 2.6 287	1	2019-02-12	2019-06-12	FARM2HOU	30°20'50"S 51°14'35"W
SAFFRON FINCH		2	M		GOLDEN.CEMAS-UFRGS 2.6 290	2	2019-02-12	2019-06-12	FARM2HOU	30°20'50"S 51°14'35"W
SAFFRON FINCH		2	M		GOLDEN.CEMAS-UFRGS 2.6 291	2	2019-02-12	2019-06-12	FARM2HOU	30°20'50"S 51°14'35"W
SAFFRON FINCH		2	M		GOLDEN.CEMAS-UFRGS 2.6 299	1	2019-02-12	2019-06-12	FARM2HOU	30°20'50"S 51°14'35"W
SAFFRON FINCH		1	M		GOLDEN.CEMAS-UFRGS 2.8 306	1	2018-10-18	2019-06-12	FARM2HOU	30°20'50"S 51°14'35"W
SAFFRON FINCH		2	M		GOLDEN.CEMAS-UFRGS 2.8 328	2	2019-02-12	2019-06-12	FARM2HOU	30°20'50"S 51°14'35"W
SAFFRON FINCH		2	M		GOLDEN.CEMAS-UFRGS 2.8 337	3	2019-02-12	2019-06-12	FARM2HOU	30°20'50"S 51°14'35"W
SAFFRON FINCH		2	M		GOLDEN.CEMAS-UFRGS 2.8 340	2	2019-02-12	2019-06-12	FARM2HOU	30°20'50"S 51°14'35"W
SAFFRON FINCH		2	M		GOLDEN.CEMAS-UFRGS 2.8 341	3	2019-02-12	2019-06-12	FARM2HOU	30°20'50"S 51°14'35"W
SAFFRON FINCH		2	M		GOLDEN.CEMAS-UFRGS 2.8 347	2	2019-02-12	2019-06-12	FARM2HOU	30°20'50"S 51°14'35"W
SAFFRON FINCH		2	NI		GOLDEN.CEMAS-UFRGS 2.8 348	3	2019-02-12	2019-06-12	FARM2HOU	30°20'50"S 51°14'35"W
SAFFRON FINCH		2	M		GOLDEN.CEMAS-UFRGS 3.0 367	3	2019-02-12	2019-06-12	FARM2HOU	30°20'50"S 51°14'35"W
SAFFRON FINCH		2	NI		GOLDEN.CEMAS-UFRGS 2.6 275	3	2019-02-12	2019-06-12	FARM2HOU	30°20'50"S 51°14'35"W
SAFFRON FINCH		2	NI		SILVER.CETAS.IBAMA 2.8 07733	2	2019-02-12	2019-06-12	FARM2HOU	30°20'50"S 51°14'35"W
SAFFRON FINCH		2	NI		GOLDEN.CEMAS-UFRGS 2.8 323	2	2019-02-12	2019-06-12	FARM2HOU	30°20'50"S 51°14'35"W
SAFFRON FINCH		2	NI		GOLDEN.CEMAS-UFRGS 2.8 324	3	2019-02-12	2019-06-12	FARM2HOU	30°20'50"S 51°14'35"W
SAFFRON FINCH		2	NI		GOLDEN.CEMAS-UFRGS 2.8 325	3	2019-02-12	2019-06-12	FARM2HOU	30°20'50"S 51°14'35"W
SAFFRON FINCH		2	NI		GOLDEN.CEMAS-UFRGS 2.8 326	2	2019-02-12	2019-06-12	FARM2HOU	30°20'50"S 51°14'35"W
SAFFRON FINCH		2	NI		GOLDEN.CEMAS-UFRGS 2.8 329	3	2019-02-12	2019-06-12	FARM2HOU	30°20'50"S 51°14'35"W
SAFFRON FINCH		2	NI		GOLDEN.CEMAS-UFRGS 2.8 332	3	2019-02-12	2019-06-12	FARM2HOU	30°20'50"S 51°14'35"W
SAFFRON FINCH	R	2	NI		GOLDEN.CEMAS-UFRGS 2.8 333	3	2019-02-12	2019-06-12	FARM2HOU	30°20'50"S 51°14'35"W		1	1	2020-09-28	30°21'00"S 51°14'41"W	354	1	RH	121	GRASSL/GROVE FRAG	3	SAFFRON FINCH
SAFFRON FINCH		2	NI		GOLDEN.CEMAS-UFRGS 2.8 335	2	2019-02-12	2019-06-12	FARM2HOU	30°20'50"S 51°14'35"W										(BNEGRA FARMHOUSE)	1	GW SALTATOR
SAFFRON FINCH	R	1	M		GREEN.CEMAS-UFRGS 2.5 112	2	2019-02-12	2019-06-12	FARM2HOU	30°20'50"S 51°14'35"W		1	1	2020-09-28	30°21'00"S 51°14'41"W	354	1	RH	119	GRASSL/GROVE FRAG	4	RC CARDINAL
SAFFRON FINCH		2	NI		GOLDEN.CEMAS-UFRGS 2.8 342	2	2019-02-12	2019-06-12	FARM2HOU	30°20'50"S 51°14'35"W										(BNEGRA FARMHOUSE)	4	G BAYWING
SAFFRON FINCH		2	NI		GOLDEN.CEMAS-UFRGS 2.8 344	2	2019-02-12	2019-06-12	FARM2HOU	30°20'50"S 51°14'35"W											1	RB PEPPERSHRIKE
SAFFRON FINCH		1	M		GOLDEN.CEMAS-UFRGS 2.8 349	1	2019-02-12	2019-06-12	FARM2HOU	30°20'50"S 51°14'35"W											1	RB THRUSH
SAFFRON FINCH		2	M		GOLDEN.CEMAS-UFRGS 2.2 221	2	2019-02-12	2019-06-12	FARM2HOU	30°20'50"S 51°14'35"W											2	RC SPARROW
SAFFRON FINCH		2	M		SILVER.CETAS.IBAMA 2.8 705	2	2019-02-12	2019-06-12	FARM2HOU	30°20'50"S 51°14'35"W
RC CARDINAL		2	NI	SILVER.CETAS.IBAMA 3.5 30233	RED.CEMAS-UFRGS 3.5 482	3	2019-05-06	2019-07-12	FARM3WETL	30°22'49"S 51°15'28"W	GRASSL/RIP SHRUBL/EUCALY/CROPS
RC CARDINAL		3	NI	SILVER.CETAS.IBAMA 3.5 30153	BLUE.CEMAS-UFRGS 3.5 483	3	2019-05-06	2019-07-12	FARM3WETL	30°22'49"S 51°15'28"W	(ARAÇÁ STREAM)
RC CARDINAL		2	NI	RED.CEMAS-UFRGS 3.5 484	SILVER.CETAS.IBAMA 3.5 30181	3	2019-05-06	2019-07-12	FARM3WETL	30°22'49"S 51°15'28"W
RC CARDINAL		2	NI	RED.CEMAS-UFRGS 3.5 486	SILVER.CETAS.IBAMA 3.5 30174	3	2019-05-06	2019-07-12	FARM3WETL	30°22'49"S 51°15'28"W
RC CARDINAL		2	NI	RED.CEMAS-UFRGS 3.5 489	SILVER.CETAS.IBAMA 3.5 30187	3	2019-05-06	2019-07-12	FARM3WETL	30°22'49"S 51°15'28"W
RC CARDINAL		1	F	SILVER.CETAS IBAMA 3.5 1317	SILVER.CEMAS-UFRGS 3.5 614	2	2019-05-06	2019-07-12	FARM3WETL	30°22'49"S 51°15'28"W
RC CARDINAL		3	M	RED.CETAS 2018 3.5 04655	SILVER.CETAS.IBAMA 3.5 30164	2	2019-05-06	2019-07-12	FARM3WETL	30°22'49"S 51°15'28"W
RC CARDINAL		2	NI	GREEN.CEMAS-UFRGS 3.5 705	RED.CEMAS-UFRGS 3.5 490	1	2019-05-06	2019-07-12	FARM3WETL	30°22'49"S 51°15'28"W
RC CARDINAL		2	NI	SILVER.CETAS.IBAMA 3.2 30113	RED.CEMAS-UFRGS 3.5 491	3	2019-05-06	2019-07-12	FARM3WETL	30°22'49"S 51°15'28"W
RC CARDINAL		2	M	SILVER.CETAS.IBAMA 3.2 30190	RED.CEMAS-UFRGS 3.5 492	1	2019-05-06	2019-07-12	FARM3WETL	30°22'49"S 51°15'28"W
RC CARDINAL		2	NI	GREEN.CEMAS-UFRGS 3.5 709	RED.CEMAS-UFRGS 3.5 493	3	2019-05-06	2019-07-12	FARM3WETL	30°22'49"S 51°15'28"W
RC CARDINAL		2	NI	RED.CEMAS-UFRGS 3.5 494	SILVER.CETAS.IBAMA 3.5 30161	3	2019-05-06	2019-07-12	FARM3WETL	30°22'49"S 51°15'28"W
RC CARDINAL		2	NI	RED.CEMAS-UFRGS 3.5 495	GREEN.CEMAS-UFRGS 3.5 707	3	2019-05-06	2019-07-12	FARM3WETL	30°22'49"S 51°15'28"W
RC CARDINAL		1	M	RED.CEMAS-UFRGS 3.5 497	SILVER.CETAS.IBAMA 3.5 30156	2	2019-05-06	2019-07-12	FARM3WETL	30°22'49"S 51°15'28"W
RC CARDINAL		2	NI	RED.CEMAS-UFRGS 3.5 498	SILVER.SISPASS.RSA 3.5 0951	3	2019-05-06	2019-07-12	FARM3WETL	30°22'49"S 51°15'28"W
RC CARDINAL		2	NI	SILVER.CETAS.IBAMA 3.5 30111	RED.CEMAS-UFRGS 3.5 499	3	2019-05-06	2019-07-12	FARM3WETL	30°22'49"S 51°15'28"W
RC CARDINAL		3	NI	GREEN.CEMAS-UFRGS 3.5 710	RED.CEMAS-UFRGS 3.5 519	2	2019-05-06	2019-07-12	FARM3WETL	30°22'49"S 51°15'28"W
RC CARDINAL		2	NI	SILVER.CETAS.IBAMA 3.5 30187	RED.CEMAS-UFRGS 3.5 522	3	2019-05-06	2019-07-12	FARM3WETL	30°22'49"S 51°15'28"W
RC CARDINAL		2	NI	SILVER.CETAS.IBAMA 3.5 30105	RED.CEMAS-UFRGS 3.5 523	3	2019-05-06	2019-07-12	FARM3WETL	30°22'49"S 51°15'28"W
RC CARDINAL		2	NI	RED.CEMAS-UFRGS 3.5 525	SILVER.CETAS.IBAMA 3.5 30154	3	2019-05-06	2019-07-12	FARM3WETL	30°22'49"S 51°15'28"W
RC CARDINAL		1	F	GREEN.CEMAS-UFRGS 3.5 711	RED.CEMAS-UFRGS 3.5 528	1	2019-05-06	2019-07-12	FARM3WETL	30°22'49"S 51°15'28"W
RC CARDINAL		2	NI	RED.CEMAS-UFRGS 3.5 529	SILVER.IBAMA OA 3.5 017556	3	2019-05-06	2019-07-12	FARM3WETL	30°22'49"S 51°15'28"W
RC CARDINAL		3	NI	GREEN.CEMAS-UFRGS 3.5 712	RED.CEMAS-UFRGS 3.5 549	3	2019-05-06	2019-07-12	FARM3WETL	30°22'49"S 51°15'28"W
RC CARDINAL		2	NI	GREEN.CEMAS-UFRGS 3.5 713	SILVER.CETAS.IBAMA 3.5 30108	1	2019-05-06	2019-07-12	FARM3WETL	30°22'49"S 51°15'28"W
RC CARDINAL		2	NI	GREEN.CEMAS-UFRGS 3.5 715	SILVER.CETAS.IBAMA 3.5 30111	3	2019-05-06	2019-07-12	FARM3WETL	30°22'49"S 51°15'28"W
RC CARDINAL		2	NI	RED.CEMAS-UFRGS 3.5 487	SILVER.CETAS.IBAMA 3.5 30151	3	2019-05-06	2019-07-12	FARM3WETL	30°22'49"S 51°15'28"W
RC CARDINAL	R	1	M	RED.CETAS 2018 3.5 06877	SILVER.CETAS.IBAMA 3.5 30198	2	2019-05-06	2019-07-12	FARM3WETL	30°22'49"S 51°15'28"W		1	1	2020-11-02	30°19'46"S 51°14'32"W	5860	1	FL		RIP SHRUBL	5	RC CARDINAL
RC CARDINAL		2	NI	RED.CEMAS-UFRGS 3.5 488	SILVER.CETAS.IBAMA 3.5 30154	3	2019-05-06	2019-07-12	FARM3WETL	30°22'49"S 51°15'28"W										(GUAIBA LAKE)	3	GW SALTATOR
RC CARDINAL		2	NI	BLUE.CEMAS-UFRGS 3.5 470	SILVER.CETAS.IBAMA 3.5 30158	2	2019-05-06	2019-07-12	FARM3WETL	30°22'49"S 51°15'28"W											5	SAFFRON FINCH
RC CARDINAL		3	NI	RED.CEMAS-UFRGS 3.5 400	SILVER.CETAS.IBAMA 3.5 30167	2	2019-05-06	2019-07-12	FARM3WETL	30°22'49"S 51°15'28"W											1	CB SEED FINCH
RC CARDINAL		2	NI	RED.CEMAS-UFRGS 3.5 401	SILVER.CETAS.IBAMA 3.5 30175	1	2019-05-06	2019-07-12	FARM3WETL	30°22'49"S 51°15'28"W											3	RC FINCH
RC CARDINAL		2	NI	SILVER.CETAS.IBAMA 3.5 30183	RED.CEMAS-UFRGS 3.5 404	3	2019-05-06	2019-07-12	FARM3WETL	30°22'49"S 51°15'28"W											1	U GROSBEAK
RC CARDINAL		2	NI	RED.CEMAS-UFRGS 3.5 403	SILVER.CETAS.IBAMA 3.5 30186	3	2019-05-06	2019-07-12	FARM3WETL	30°22'49"S 51°15'28"W											1	RC SPARROW
RC CARDINAL		3	M	SILVER.CETAS.IBAMA 3.5 30188	RED.CEMAS-UFRGS 3.5 406	1	2019-05-06	2019-07-12	FARM3WETL	30°22'49"S 51°15'28"W
RC CARDINAL		2	NI	SILVER.CETAS.IBAMA 3.5 30231	RED.CEMAS-UFRGS 3.5 407	3	2019-05-06	2019-07-12	FARM3WETL	30°22'49"S 51°15'28"W
RC CARDINAL		2	M	RED.CEMAS-UFRGS 3.5 416	SILVER.IBAMA OA 3.5 884468	1	2019-05-06	2019-07-12	FARM3WETL	30°22'49"S 51°15'28"W
RC CARDINAL		2	NI	RED.CEMAS-UFRGS 3.5 435	SILVER.SISPASS.RSA 3.5 005209	3	2019-05-06	2019-07-12	FARM3WETL	30°22'49"S 51°15'28"W
RC CARDINAL		2	NI	RED.CEMAS-UFRGS 3.5 436	SILVER.SISPASS.RSA 3.5 021784	3	2019-05-06	2019-07-12	FARM3WETL	30°22'49"S 51°15'28"W
RC CARDINAL		1	NI	RED.CETAS.IBAMA 3.5 04804	RED.CEMAS-UFRGS 3.5 536	3	2019-05-06	2019-07-12	FARM3WETL	30°22'49"S 51°15'28"W
RC CARDINAL		2	NI	RED.CEMAS-UFRGS 3.5 438	SILVER.CETAS.IBAMA 3.5 1313	3	2019-05-06	2019-07-12	FARM3WETL	30°22'49"S 51°15'28"W
RC CARDINAL		3	M	RED.CEMAS-UFRGS 3.5 439	SILVER.CETAS.IBAMA 3.5 1315	3	2019-05-06	2019-07-12	FARM3WETL	30°22'49"S 51°15'28"W
RC CARDINAL		2	M	GOLDEN.CEMAS-UFRGS 3.5 463	SILVER.CETAS.IBAMA 3.5 1570	2	2019-05-06	2019-07-12	FARM3WETL	30°22'49"S 51°15'28"W
RC CARDINAL		2	NI	GOLDEN.CEMAS-UFRGS 3.5 465	SILVER.CETAS.IBAMA 3.5 20574	3	2019-05-06	2019-07-12	FARM3WETL	30°22'49"S 51°15'28"W
RC CARDINAL		2	NI	GOLDEN.CEMAS-UFRGS 3.5 467	SILVER.CETAS.IBAMA 3.5 20667	3	2019-05-06	2019-07-12	FARM3WETL	30°22'49"S 51°15'28"W
RC CARDINAL		2	NI	GOLDEN.CEMAS-UFRGS 3.5 468	SILVER.CETAS.IBAMA 3.5 20685	3	2019-05-06	2019-07-12	FARM3WETL	30°22'49"S 51°15'28"W
RC CARDINAL		2	NI	SILVER.CETAS.IBAMA 3.5 20697	GOLDEN.CEMAS-UFRGS 3.5 469	3	2019-05-06	2019-07-12	FARM3WETL	30°22'49"S 51°15'28"W
RC CARDINAL		2	NI	GOLDEN.CEMAS-UFRGS 3.5 470	SILVER.CETAS.IBAMA 3.5 20698	3	2019-05-06	2019-07-12	FARM3WETL	30°22'49"S 51°15'28"W
RC CARDINAL		2	NI	SILVER.CETAS.IBAMA 3.5 20701	RED.CEMAS-UFRGS 3.5 733	3	2019-05-06	2019-07-12	FARM3WETL	30°22'49"S 51°15'28"W
RC CARDINAL		2	NI	SILVER.CETAS.IBAMA 3.5 30191	RED.CEMAS-UFRGS 3.5 734	3	2019-05-06	2019-07-12	FARM3WETL	30°22'49"S 51°15'28"W
RC CARDINAL		3	F	RED.CEMAS-UFRGS 3.5 735	SILVER.CETAS.IBAMA 3.5 30192	3	2019-05-06	2019-07-12	FARM3WETL	30°22'49"S 51°15'28"W
RC CARDINAL		2	NI	SILVER.CETAS.IBAMA 3.5 30199	RED.CEMAS-UFRGS 3.5 742	3	2019-05-06	2019-07-12	FARM3WETL	30°22'49"S 51°15'28"W
RC CARDINAL		2	M	RED.CEMAS-UFRGS 3.5 749	SILVER.CETAS.IBAMA 3.5 30697	2	2019-05-06	2019-07-12	FARM3WETL	30°22'49"S 51°15'28"W
RC CARDINAL		2	NI	SILVER.CETAS.IBAMA 3.2 30698	RED.CEMAS-UFRGS 3.5 750	3	2019-05-06	2019-07-12	FARM3WETL	30°22'49"S 51°15'28"W
RC FINCH		3	M		GOLDEN.CEMAS-UFRGS 2.8 345	2	2019-05-06	2019-07-14	FARM2BRIDGE	30°21'51"S 51°16'00"W	GRASSL/RIP SHRUBL/EUCALY/CROPS
RC FINCH		1	M		GOLDEN.CEMAS-UFRGS 2.8 346	1	2019-05-06	2019-07-14	FARM2BRIDGE	30°21'51"S 51°16'00"W	(ARAÇÁ STREAM)
RC FINCH		3	M		GOLDEN.CEMAS-UFRGS 3.0 362	2	2019-05-06	2019-07-14	FARM2BRIDGE	30°21'51"S 51°16'00"W
RC FINCH		2	M		GOLDEN.CEMAS-UFRGS 3.0 385	3	2019-05-06	2019-07-14	FARM2BRIDGE	30°21'51"S 51°16'00"W
RC FINCH		1	M		GOLDEN.CEMAS-UFRGS 2.5 046	3	2019-05-06	2019-07-14	FARM2BRIDGE	30°21'51"S 51°16'00"W
GW SALTATOR		1	M	RED.CEMAS-UFRGS 3.5 510	SILVER.CETAS.IBAMA 3.5 30114	2	2019-05-06	2019-07-14	FARM2BRIDGE	30°21'51"S 51°16'00"W
GW SALTATOR		2	NI	RED.CEMAS-UFRGS 3.5 515	RED.CEMAS-UFRGS 3.5 512	3	2019-05-06	2019-07-14	FARM2BRIDGE	30°21'51"S 51°16'00"W
GW SALTATOR		2	NI	RED.CEMAS-UFRGS 3.5 528	RED.CEMAS-UFRGS 3.5 514	3	2019-05-06	2019-07-14	FARM2BRIDGE	30°21'51"S 51°16'00"W
GW SALTATOR		3	F	RED.CEMAS-UFRGS 3.5 517	SILVER.CETAS.IBAMA 3.5 1458	1	2019-05-06	2019-07-14	FARM2BRIDGE	30°21'51"S 51°16'00"W
GW SALTATOR		1	M	RED.CEMAS-UFRGS 3.5 532	RED.CEMAS-UFRGS 3.5 519	3	2019-05-06	2019-07-14	FARM2BRIDGE	30°21'51"S 51°16'00"W
GW SALTATOR		2	NI	RED.CEMAS-UFRGS 3.5 533	RED.CEMAS-UFRGS 3.5 523	3	2019-05-06	2019-07-14	FARM2BRIDGE	30°21'51"S 51°16'00"W
GW SALTATOR		3	M	RED.CEMAS-UFRGS 3.5 539	RED.CEMAS-UFRGS 3.5 525	3	2019-05-06	2019-07-14	FARM2BRIDGE	30°21'51"S 51°16'00"W
GW SALTATOR		2	NI	RED.CEMAS-UFRGS 3.5 540	RED.CEMAS-UFRGS 3.5 527	3	2019-05-06	2019-07-14	FARM2BRIDGE	30°21'51"S 51°16'00"W
GW SALTATOR		3	NI	RED.CEMAS-UFRGS 3.5 541	RED.CEMAS-UFRGS 3.5 547	3	2019-05-06	2019-07-14	FARM2BRIDGE	30°21'51"S 51°16'00"W
GW SALTATOR		2	NI	RED.CEMAS-UFRGS 3.5 548	SILVER.CETAS.IBAMA 3.5 1466	3	2019-05-06	2019-07-14	FARM2BRIDGE	30°21'51"S 51°16'00"W
GW SALTATOR		1	M	RED.CEMAS-UFRGS 3.5 542	RED.CEMAS-UFRGS 3.5 434	3	2019-05-06	2019-07-14	FARM2BRIDGE	30°21'51"S 51°16'00"W
ULTR GROSBEAK	R	1	M		SILVER.CETAS.IBAMA 2.8 0706	1	2019-05-06	2019-07-14	FARM2BRIDGE	30°21'51"S 51°16'00"W		1	1	2020-11-21	30°21'45"S 51°15'18"W	1120	2			EUCALYUNDREG	2	GW SALTATOR
ULTR GROSBEAK		3	M		GOLDEN.CEMAS-UFRGS 2.6 252	3	2019-05-06	2019-07-14	FARM2BRIDGE	30°21'51"S 51°16'00"W										(FIGUEIRA TREE CORNER)	2	RC SPARROW
ULTR GROSBEAK		1	M		SILVER.IBAMA OA 2.8 045891	2	2019-05-06	2019-07-14	FARM2BRIDGE	30°21'51"S 51°16'00"W											2	RC TANAGER
ULTR GROSBEAK		3	M		SILVER.CETAS.IBAMA 2.8 706	3	2019-05-06	2019-07-14	FARM2BRIDGE	30°21'51"S 51°16'00"W											1	T PARULA
SAFFRON FINCH		2	M		SILVER.SISPASS.RSA 2.8 005009	2	2019-05-06	2019-07-14	FARM2BRIDGE	30°21'51"S 51°16'00"W											1	CB THRUSH
SAFFRON FINCH		2	M		GOLDEN.CEMAS-UFRGS 2.6 296	2	2019-05-06	2019-07-14	FARM2BRIDGE	30°21'51"S 51°16'00"W
SAFFRON FINCH		1	F		SILVER.CETAS.IBAMA 2.8 0716	2	2019-05-06	2019-07-14	FARM2BRIDGE	30°21'51"S 51°16'00"W
SAFFRON FINCH		1	F		GOLDEN.CEMAS-UFRGS 2.8 314	2	2019-05-06	2019-07-14	FARM2BRIDGE	30°21'51"S 51°16'00"W
SAFFRON FINCH		2	M		SILVER.IBAMA OA 2.8 342160	2	2019-05-06	2019-07-14	FARM2BRIDGE	30°21'51"S 51°16'00"W
SAFFRON FINCH		2	M		GOLDEN.CEMAS-UFRGS 2.8 336	3	2019-05-06	2019-07-14	FARM2BRIDGE	30°21'51"S 51°16'00"W
SAFFRON FINCH		2	NI		GOLDEN.CEMAS-UFRGS 2.8 338	3	2019-05-06	2019-07-14	FARM2BRIDGE	30°21'51"S 51°16'00"W
SAFFRON FINCH		2	NI		GOLDEN.CEMAS-UFRGS 2.8 339	1	2019-05-06	2019-07-14	FARM2BRIDGE	30°21'51"S 51°16'00"W
SAFFRON FINCH		2	NI		GOLDEN.CEMAS-UFRGS 3.0 363	1	2019-05-06	2019-07-14	FARM2BRIDGE	30°21'51"S 51°16'00"W
SAFFRON FINCH		2	M		GOLDEN.CEMAS-UFRGS 3.0 374	2	2019-05-06	2019-07-14	FARM2BRIDGE	30°21'51"S 51°16'00"W
SAFFRON FINCH	R	2	M		SILVER.CEMAS-UFRGS 2.5 074	2	2019-05-06	2019-07-14	FARM2BRIDGE	30°21'51"S 51°16'00"W		1	1	2020-09-11	30°24'36"S 51°15'06"W	5270	2			GRASSL/SHRUBL/EUCALYUNDREG	5	SAFFRON FINCH
SAFFRON FINCH		2	M		RED.CETAS 2018 2.8 04368	2	2019-05-06	2019-07-14	FARM2BRIDGE	30°21'51"S 51°16'00"W										(GREG BORDER)	3	RC SPARROW
SAFFRON FINCH		1	M		SILVER.CETAS.IBAMA 2.8 0705	3	2019-05-06	2019-07-14	FARM2BRIDGE	30°21'51"S 51°16'00"W											2	GW SALTATOR
RC CARDINAL		2	NI		SILVER.SISPASS.RSA 2.8 005209	2	2019-05-06	2019-07-14	FARM2BRIDGE	30°21'51"S 51°16'00"W											2	RC FINCH
ULTR GROSBEAK		1	F		GOLDEN.CEMAS-UFRGS 3.0 395	3	2019-05-06	2019-07-17	CEMASUFRGS	30°04'27"S 51°07'35"W	GRASSL/RIP FORESTS
ULTR GROSBEAK		1	F		SILVER.SISPASS.RSA 2.8 001879	1	2019-05-06	2019-07-17	CEMASUFRGS	30°04'27"S 51°07'35"W	(DILÚVIO STREAM)
RC CARDINAL	R	1	F	RED.CETAS 2018 3.5 06880	SILVER.CETAS.IBAMA 3.5 30172	2	2019-05-06	2019-07-17	CEMASUFRGS	30°04'27"S 51°07'35"W		3	1	2022-06-08	30°04'28"S 51°07'35"W	52	1	FL		GRASSL/RIP FORESTS	4	RC CARDINAL
RC CARDINAL		1	M	SILVER.CETAS.IBAMA 3.5 30173	RED.CEMAS-UFRGS 3.5 752	3	2019-05-06	2019-07-17	CEMASUFRGS	30°04'27"S 51°07'35"W											2	RC SPARROW
SAFFRON FINCH		2	NI		SILVER.CETAS.IBAMA 2.8 0702	2	2019-05-06	2019-07-17	CEMASUFRGS	30°04'27"S 51°07'35"W											5	S TANAGER
SAFFRON FINCH		1	M		RED.CETAS 2018 2.6 12500	1	2019-05-06	2019-07-17	CEMASUFRGS	30°04'27"S 51°07'35"W											2	CB MOCKINGBIRD
SAFFRON FINCH		3	NI		SILVER.CETAS.IBAMA 2.8 070	2	2019-05-06	2019-07-17	CEMASUFRGS	30°04'27"S 51°07'35"W											2	SAFFRON FINCH
SAFFRON FINCH		1	M		SILVER.CETAS.IBAMA 2.8 0714	2	2019-05-06	2019-07-17	CEMASUFRGS	30°04'27"S 51°07'35"W
SAFFRON FINCH		2	NI		SILVER.CETAS.IBAMA 2.8 0749	1	2019-05-06	2019-07-17	CEMASUFRGS	30°04'27"S 51°07'35"W
SAFFRON FINCH		2	NI		PURPLE.CEMAS-UFRGS 3.0 301	2	2019-05-06	2019-07-17	CEMASUFRGS	30°04'27"S 51°07'35"W
GW SALTATOR		1	M	GOLDEN.CEMAS-UFRGS 3.5 460	RED.CETAS 2018 3.5 0681	1	2019-05-06	2019-07-17	CEMASUFRGS	30°04'27"S 51°07'35"W
GW SALTATOR		2	F	SILVER.CETAS.IBAMA 3.2 30792	RED.CEMAS-UFRGS 3.5 738	1	2019-05-06	2019-07-17	CEMASUFRGS	30°04'27"S 51°07'35"W
GW SALTATOR		1	F	SILVER.CETAS.IBAMA 3.2 30794	GREEN.CEMAS-UFRGS 3.5 704	2	2019-05-06	2019-07-17	CEMASUFRGS	30°04'27"S 51°07'35"W
GW SALTATOR		1	M	SILVER.CETAS.IBAMA 3.2 30795	GREEN.CEMAS-UFRGS 3.5 719	1	2019-05-06	2019-07-17	CEMASUFRGS	30°04'27"S 51°07'35"W
SAFFRON FINCH		2	NI		RED.CETAS 2018 2.5 12496	2	2019-05-06	2019-07-17	CEMASUFRGS	30°04'27"S 51°07'35"W
ULTR GROSBEAK	R	1	M		RED.CETAS 2018 2.5 08741	2	2019-05-06	2019-07-17	CEMASUFRGS	30°04'27"S 51°07'35"W		3	2	2019-09-23	CLOSE	10	2			GRASSL/RIP FORESTS	2	RC SPARROW
ULTR GROSBEAK		2	M		BLUE.CEMAS-UFRGS 3.0 218	2	2019-09-23	2019-12-13	FARM4	30°10'21"S 51°00'14"W	GRASSL/GROVE FRAG										2	SAFFRON FINCH
ULTR GROSBEAK		3	M		BLUE.CEMAS-UFRGS 3.0 219	1	2019-09-23	2019-12-13	FARM4	30°10'21"S 51°00'14"W											2	RC CARDINAL
ULTR GROSBEAK		2	M		SILVER.SISPASS.RSA 2.8 025024	1	2019-09-23	2019-12-13	FARM4	30°10'21"S 51°00'14"W											1	GW SALTATOR
ULTR GROSBEAK		2	NI		SILVER.IBAMA OA 2.8 412627	2	2019-09-23	2019-12-13	FARM4	30°10'21"S 51°00'14"W
ULTR GROSBEAK		2	NI		RED.CEMAS-UFRGS 3.0 404	2	2019-09-23	2019-12-13	FARM4	30°10'21"S 51°00'14"W
ULTR GROSBEAK		1	F		RED.CEMAS-UFRGS 3.0 403	1	2019-09-23	2019-12-13	FARM4	30°10'21"S 51°00'14"W
RC FINCH		2	M		RED.CETAS 2018 2.4 12494	2	2019-09-23	2019-12-13	FARM4	30°10'21"S 51°00'14"W
RC CARDINAL		1	M	RED.CEMAS-UFRGS 3.5 730	RED.CEMAS-UFRGS 3.5 732	1	2019-09-30	2019-12-13	FARM4	30°10'21"S 51°00'14"W
RC CARDINAL		1	F	RED.CEMAS-UFRGS 3.5 731	RED.CEMAS-UFRGS 3.5 819	1	2019-09-30	2019-12-13	FARM4	30°10'21"S 51°00'14"W
GW SALTATOR		2	NI	SILVER.SISPASS.RSA 3.5 010602	GOLDEN.CEMAS-UFRGS 3.5 469	2	2019-09-30	2019-12-13	FARM4	30°10'21"S 51°00'14"W
GW SALTATOR		1	F	RED.CETAS 2018 3.5 06876	SILVER.SISPASS.RSA 3.5 008873	2	2019-09-30	2019-12-13	FARM4	30°10'21"S 51°00'14"W
RC FINCH		2	F		SILVER.CEMAS-UFRGS 2.5 071	2	2019-09-23	2019-12-14	FARM3PADD1	30°22'17"S 51°15'40"W	GRASSL/RIP SHRUBL/EUCALY/CROPS
RC FINCH		2	M		PURPLE.CEMAS-UFRGS 2.5 091	2	2019-09-23	2019-12-14	FARM3PADD1	30°22'17"S 51°15'40"W	(ARAÇÁ STREAM)
RC FINCH		2	F		SILVER.CEMAS-UFRGS 2.5 072	2	2019-09-23	2019-12-14	FARM3PADD1	30°22'17"S 51°15'40"W
RC FINCH		1	M		RED.CEMAS-UFRGS 2.5 127	2	2019-09-23	2019-12-14	FARM3PADD1	30°22'17"S 51°15'40"W
RC FINCH		2	M		SILVER.CEMAS-UFRGS 2.5 080	2	2019-09-23	2019-12-14	FARM3PADD1	30°22'17"S 51°15'40"W
RC FINCH		2	M		RED.CEMAS-UFRGS 2.5 123	1	2019-09-23	2019-12-14	FARM3PADD1	30°22'17"S 51°15'40"W
RC FINCH		2	M		RED.CEMAS-UFRGS 2.5 128	1	2019-09-23	2019-12-14	FARM3PADD1	30°22'17"S 51°15'40"W
RC FINCH		1	F		RED.CETAS 2018 2.4 08275	2	2019-09-23	2019-12-14	FARM3PADD1	30°22'17"S 51°15'40"W
RC FINCH		2	F		BLUE.CEMAS-UFRGS 2.5 038	3	2019-09-23	2019-12-14	FARM3PADD1	30°22'17"S 51°15'40"W
SAFFRON FINCH		2	M		PURPLE.CEMAS-UFRGS 3.0 303	2	2019-09-23	2019-12-14	FARM3PADD1	30°22'17"S 51°15'40"W
SAFFRON FINCH		2	NI		SILVER.SISPASS.RSA 2.8 RSA 033124	1	2019-09-23	2019-12-14	FARM3PADD1	30°22'17"S 51°15'40"W
SAFFRON FINCH		2	M		GREEN.CEMAS-UFRGS 2.5 111	3	2019-09-23	2019-12-14	FARM3PADD1	30°22'17"S 51°15'40"W
SAFFRON FINCH		2	M		SILVER.CETAS.IBAMA 2.8 0724	3	2019-09-23	2019-12-14	FARM3PADD1	30°22'17"S 51°15'40"W
SAFFRON FINCH		2	M		SILVER.CETAS.IBAMA 2.8 0725	3	2019-09-23	2019-12-14	FARM3PADD1	30°22'17"S 51°15'40"W
SAFFRON FINCH	R	1	M		SILVER.CEMAS-UFRGS 2.5 073	2	2019-09-23	2019-12-14	FARM3PADD1	30°22'17"S 51°15'40"W		1	1	2020-10-30	30°21'42"S 51°13'27"W	3670	1	RH	259	RIP SHRUBL	3	SAFFRON FINCH
SAFFRON FINCH		2	M		BLUE.CEMAS-UFRGS 2.5 036	1	2019-09-23	2019-12-14	FARM3PADD1	30°22'17"S 51°15'40"W										(LANDFILL GREATER DAM)	2	RC SPARROW
SAFFRON FINCH		2	NI		SILVER.CETAS.IBAMA 2.8 0711	1	2019-09-23	2019-12-14	FARM3PADD1	30°22'17"S 51°15'40"W											2	RC CARDINAL
SAFFRON FINCH		1	M		GOLDEN.CEMAS-UFRGS 2.5 005	1	2019-09-23	2019-12-14	FARM3PADD1	30°22'17"S 51°15'40"W											1	GW SALTATOR
SAFFRON FINCH	R	1	F		SILVER.CEMAS-UFRGS 2.5 077	1	2019-09-23	2019-12-14	FARM3PADD1	30°22'17"S 51°15'40"W		1	1	2020-10-30	30°21'42"S 51°13'278"W	3670	1	RH	255	RIP SHRUBL	2	R HORNERO
ULTR GROSBEAK		2	M		RED.CETAS 2018 3.0 406	2	2019-09-23	2019-12-14	FARM3PADD1	30°22'17"S 51°15'40"W										(LANDFILL GREATER DAM)	1	RC FINCH
ULTR GROSBEAK		1	M		BLUE.CEMAS.UFRGS 3.0 216	1	2019-09-23	2019-12-14	FARM3PADD1	30°22'17"S 51°15'40"W
ULTR GROSBEAK	R	2	F		SILVER.CETAS.IBAMA 2.6 004	1	2019-09-23	2019-12-14	FARM3PADD1	30°22'17"S 51°15'40"W		1	1	2021-07-07	30°22'14"S 51°15'19"W	884	1	RH	264	GROVE FRAG/EUCALYUNDREG			3	GW SALTATOR
ULTR GROSBEAK		1	M		RED.CETAS 2018 2.8 00745	2	2019-09-23	2019-12-14	FARM3PADD1	30°22'17"S 51°15'40"W										(SEWAGE PIPES)			3	RC SPARROW
ULTR GROSBEAK		1	M		SILVER.SISPASS.RSA 2.8 004688	1	2019-09-23	2019-12-14	FARM3PADD1	30°22'17"S 51°15'40"W		1	1	2020-10-18	30°22'11"S 51°15'22"W	488	2			SHRUBL/EUCALYUNDREG (BEE1)	1	GB GROSBEAK	1	U GROSBEAK
	R	1	M		SILVER.SISPASS.RSA 2.8 004688	1	2019-09-23	2019-12-14	FARM3PADD1	30°22'17"S 51°15'40"W		2	1	2021-07-07	30°22'14"S 51°15'19"W	884	1	RH	262	GROVE FRAG/EUCALYUNDREG	1	RC SPARROW	3	GB GROSBEAK
RC CARDINAL		2	M	SILVER.CETAS.IBAMA 3.5 2313	GOLDEN.CEMAS-UFRGS 3.5 566	2	2019-09-30	2019-12-14	FARM3PADD1	30°22'17"S 51°15'40"W										(SEWAGE PIPES)	1	GW SALTATOR	2	RC FINCH
RC CARDINAL		1	M	GOLDEN.CEMAS-UFRGS 3.5 567	SILVER.CEMAS-UFRGS 3.5 574	3	2019-09-30	2019-12-14	FARM3PADD1	30°22'17"S 51°15'40"W											1	ST MANAKIN	1	SW FLYCATCHER
RC CARDINAL		2	M	RED.CEMAS-UFRGS 3.5 739	SILVER.CETAS.IBAMA 3.5 30306	3	2019-09-30	2019-12-14	FARM3PADD1	30°22'17"S 51°15'40"W											1	RC FINCH
RC CARDINAL		3	M	RED.CETAS 2018 3.5 06878	SILVER.CETAS.IBAMA 3.5 1382	3	2019-09-30	2019-12-14	FARM3PADD1	30°22'17"S 51°15'40"W
RC CARDINAL		2	M	SILVER.CETAS.IBAMA 3.2 30793	RED.CEMAS-UFRGS 3.5 740	2	2019-09-30	2019-12-14	FARM3PADD1	30°22'17"S 51°15'40"W
RC CARDINAL		3	M	SILVER.CETAS.IBAMA 3.5 15108	GREEN.CEMAS-UFRGS 3.5 724	3	2019-09-30	2019-12-14	FARM3PADD1	30°22'17"S 51°15'40"W
RC CARDINAL		2	F	RED.CEMAS-UFRGS 3.5 818	SILVER.CEMAS-UFRGS 3.5 619	2	2019-09-30	2019-12-14	FARM3PADD1	30°22'17"S 51°15'40"W
RC CARDINAL		2	NI	SILVER.CETAS.IBAMA 3.5 30151	RED.CEMAS-UFRGS 3.5 760	3	2019-09-30	2019-12-14	FARM3PADD1	30°22'17"S 51°15'40"W
RC CARDINAL	R	1	M	GREEN.CEMAS-UFRGS 3.5 717	PURPLE.CEMAS-UFRGS 3.5 626	1	2019-09-30	2019-12-14	FARM3PADD1	30°22'17"S 51°15'40"W		1	1	2020-11-10	30°19'40"S 51°14'23"W	5020	1	FL		RIP SHRUBL	1	GW SALTATOR
RC CARDINAL		2	NI	RED.CEMAS-UFRGS 3.5 761	RED.CEMAS-UFRGS 3.5 721	3	2019-09-30	2019-12-14	FARM3PADD1	30°22'17"S 51°15'40"W										(GUAIBA LAKE)	2	RC SPARROW
RC CARDINAL		1	M	SILVER.CETAS.IBAMA 3.2 30789	RED.CEMAS-UFRGS 3.5 726	2	2019-09-30	2019-12-14	FARM3PADD1	30°22'17"S 51°15'40"W											1	RC FINCH
RC CARDINAL		1	F	SILVER.CETAS.IBAMA 3.5 30295	PURPLE.CEMAS-UFRGS 3.5 300	1	2019-09-30	2019-12-14	FARM3PADD1	30°22'17"S 51°15'40"W											1	RC CARDINAL
GW SALTATOR		1	M	RED.CEMAS-UFRGS 3.5 764	GOLDEN.CEMAS-UFRGS 3.5 423	2	2019-09-23	2019-12-14	FARM3PADD1	30°22'17"S 51°15'40"W											2	WT HUMMINGBIRD
GW SALTATOR		3	NI	RED.CEMAS-UFRGS 3.5 767	SILVER.IBAMA OA 3.5 454457	3	2019-09-23	2019-12-14	FARM3PADD1	30°22'17"S 51°15'40"W											1	BANANAQUIT
GW SALTATOR		3	M	GREEN.CEMAS-UFRGS 3.5 677	PURPLE.CEMAS-UFRGS 3.5 625	1	2019-09-23	2019-12-14	FARM3PADD1	30°22'17"S 51°15'40"W											1	G KISKADEE
GW SALTATOR		1	M	RED.CETAS 20118 3.5 06873	GOLDEN.CEMAS-UFRGS 3.5 461	1	2019-09-23	2019-12-14	FARM3PADD1	30°22'17"S 51°15'40"W
GW SALTATOR		2	M	GREEN.CEMAS-UFRGS 3.5 720	SILVER.SISPASS.RSA 3.5 011145	2	2019-09-23	2019-12-14	FARM3PADD1	30°22'17"S 51°15'40"W
GW SALTATOR		3	M	SILVER.CETAS.IBAMA 3.2 30782	BLUE.CEMAS-UFRGS 3.5 472	2	2019-09-23	2019-12-14	FARM3PADD1	30°22'17"S 51°15'40"W
GW SALTATOR		2	F	BLUE.CEMAS-UFRGS 3.5 475	GOLDEN.CEMAS-UFRGS 3.5 564	1	2019-09-23	2019-12-14	FARM3PADD1	30°22'17"S 51°15'40"W
GW SALTATOR		1	M	RED.CEMAS-UFRGS 3.5 765	GOLDEN.CEMAS-UFRGS 3.5 421	2	2019-09-23	2019-12-14	FARM3PADD1	30°22'17"S 51°15'40"W
GW SALTATOR		3	M	RED.CEMAS-UFRGS 3.5 737	SILVER.CEMAS-UFRGS 3.5 572	2	2019-09-23	2019-12-14	FARM3PADD1	30°22'17"S 51°15'40"W
GW SALTATOR		2	NI	PURPLE.CEMAS-UFRGS 3.5 623	SILVER.CEMAS-UFRGS 3.5 588	2	2019-09-23	2019-12-14	FARM3PADD1	30°22'17"S 51°15'40"W
GW SALTATOR		2	M	SILVER.IBAMA OA 3.5 455855	GOLDEN.CEMAS-UFRGS 3.5 466	1	2019-09-23	2019-12-14	FARM3PADD1	30°22'17"S 51°15'40"W
GW SALTATOR		3	M	RED.CETAS 3.5 06883	BLUE.CEMAS-UFRGS 3.5 474	3	2019-09-23	2019-12-14	FARM3PADD1	30°22'17"S 51°15'40"W
GW SALTATOR		2	NI	GREEN.CEMAS-UFRGS 3.5 679	PURPLE.CEMAS-UFRGS 3.5 628	2	2019-09-23	2019-12-14	FARM3PADD1	30°22'17"S 51°15'40"W
RC CARDINAL		2	NI	RED.CEMAS-UFRGS 3.5 524	RED.CEMAS-UFRGS 3.5 741	1	2019-09-30	2019-12-19	FARM1.1	30°03'52"S 51°36'34"W	GRASSL/RIP SHRUBL/CROPS
RC CARDINAL		1	F	RED.CEMAS-UFRGS 3.5 743	SILVER.CETAS 3.2 30104	2	2019-09-30	2019-12-19	FARM1.1	30°03'52"S 51°36'34"W	(OUTFLOW WEIR)
RC CARDINAL		2	M	RED.CETAS 2018 3.5 06882	RED.CEMAS-UFRGS 3.5 736	2	2019-09-30	2019-12-19	FARM1.1	30°03'52"S 51°36'34"W
RC CARDINAL		3	M	PURPLE.CEMAS-UFRGS 3.5 622	SILVER.IBAMA OA 3.5 238962	1	2019-09-30	2019-12-19	FARM1.1	30°03'52"S 51°36'34"W
RC CARDINAL		2	F	RED.CEMAS-UFRGS 3.5 531	RED.CEMAS-UFRGS 4.0 530	2	2019-09-30	2019-12-19	FARM1.1	30°03'52"S 51°36'34"W
RC CARDINAL		2	M	GREEN.CEMAS-UFRGS 3.5 716	SILVER.CEMAS-UFRGS 3.5 575	1	2019-09-30	2019-12-19	FARM1.1	30°03'52"S 51°36'34"W
RC CARDINAL	R	2	F	SILVER.CEMAS-UFRGS 3.5 576	BLUE.CEMAS-UFRGS 3.5 480	2	2019-09-30	2019-12-19	FARM1.1	30°03'52"S 51°36'34"W		2	1	2020-11-05	30°03'22"S 51°35'16"W	2320	1	FL		GRASSL/GROVE FRAG			2	RC CARDINAL
RC CARDINAL		1	F	SILVER.CETAS.IBAMA 3.5 30361	RED.CEMAS-UFRGS 3.5 748	1	2019-09-30	2019-12-19	FARM1.1	30°03'52"S 51°36'34"W										(FRANÇA WEIR)			3	SAFFRON FINCH
RC CARDINAL		2	M	PURPLE.CEMAS-UFRGS 3.5 627	GREEN.CEMAS-UFRGS 3.5 678	1	2019-09-30	2019-12-19	FARM1.1	30°03'52"S 51°36'34"W													2	RC FINCH
RC CARDINAL		2	NI	RED.CEMAS-UFRGS 3.5 751	SILVER.CEMAS-UFRGS 3.5 578	2	2019-09-30	2019-12-19	FARM1.1	30°03'52"S 51°36'34"W													2	RC SPARROW
GW SALTATOR	R	2	NI	SILVER.CETAS.IBAMA 3.2 30796	GOLDEN.CEMAS-UFRGS 3.5 455	1	2019-09-23	2019-12-19	FARM1.1	30°03'52"S 51°36'34"W		1	2	2020-02-02	30°03'44"S 51°36'49"W	465	2			GRASSL/GROVE FRAG	3	G BAYWING	1	W MONJITA
GW SALTATOR		1	M	RED.CEMAS-UFRGS 3.5 768	SILVER.CETAS.IBAMA 3.5 1506	1	2019-09-23	2019-12-19	FARM1.1	30°03'52"S 51°36'34"W										(PASSO PIRES)	1	U GROSBEAK	2	G KISKADEE
GW SALTATOR		1	M	RED.CETAS 2018 3.5 06867	RED.CEMAS-UFRGS 3.5 728	2	2019-09-23	2019-12-19	FARM1.1	30°03'52"S 51°36'34"W											3	RC FINCH
GW SALTATOR		3	F	SILVER.CETAS.IBAMA 3.2 30797	GOLDEN.CEMAS-UFRGS 3.5 563	3	2019-09-23	2019-12-19	FARM1.1	30°03'52"S 51°36'34"W											3	GW SALTATOR
GW SALTATOR		2	NI	SILVER.CETAS.IBAMA 3.2 30798	GOLDEN.CEMAS-UFRGS 3.5 562	2	2019-09-23	2019-12-19	FARM1.1	30°03'52"S 51°36'34"W											4	SAFFRON FINCH
GW SALTATOR		2	F	RED.CEMAS-UFRGS 3.5 769	SILVER.CETAS.IBAMA 3.2 30799	2	2019-09-23	2019-12-19	FARM1.1	30°03'52"S 51°36'34"W											2	RB THRUSH
GW SALTATOR		2	NI	GOLDEN.CEMAS-UFRGS 3.5 561	GOLDEN.CEMAS-UFRGS 3.5 562	2	2019-09-30	2019-12-19	FARM1.1	30°03'52"S 51°36'34"W											2	RC SPARROW
GW SALTATOR		2	M	RED.CETAS 2018 3.5 06869	BLUE.CEMAS-UFRGS 3.5 519	2	2019-09-30	2019-12-19	FARM1.1	30°03'52"S 51°36'34"W											1	CB THRUSH
GW SALTATOR		3	M	BLUE.CEMAS-UFRGS 3.5 513	SILVER.CEMAS-UFRGS 3.5 587	1	2019-09-30	2019-12-19	FARM1.1	30°03'52"S 51°36'34"W											1	S TROGON
GW SALTATOR		2	F	SILVER.CEMAS-UFRGS 3.5 586	GREEN.CEMAS-UFRGS 3.5 674	1	2019-09-30	2019-12-19	FARM1.1	30°03'52"S 51°36'34"W
GW SALTATOR		2	NI	SILVER.CETAS.IBAMA 3.5 30178	GOLDEN.CEMAS-UFRGS 3.5 560	1	2019-09-30	2019-12-19	FARM1.1	30°03'52"S 51°36'34"W
GW SALTATOR		2	NI	RED.CETAS 2018 3.5 06874	RED.CEMAS-UFRGS 3.5 723	2	2019-09-30	2019-12-19	FARM1.1	30°03'52"S 51°36'34"W
GW SALTATOR		3	M	GOLDEN.CEMAS-UFRGS 3.5 459	BLUE.ACPS 3.5 0179	1	2019-09-30	2019-12-19	FARM1.1	30°03'52"S 51°36'34"W
GW SALTATOR		2	M	SILVER.IBAMA OA 3.5 0880687	SILVER.CEMAS-UFRGS 3.5 580	2	2019-09-30	2019-12-19	FARM1.1	30°03'52"S 51°36'34"W
GW SALTATOR		2	NI	GREEN.CEMAS-UFRGS 3.5 718	RED.CEMAS-UFRGS 3.5 745	1	2019-09-23	2019-12-19	FARM1.1	30°03'52"S 51°36'34"W
GW SALTATOR		2	F	GREEN.CEMAS-UFRGS 4.0 810	GREEN.CEMAS-UFRGS 4.0 809	1	2019-09-23	2019-12-19	FARM1.1	30°03'52"S 51°36'34"W
GW SALTATOR	R	1	M	SILVER.CEMAS-UFRGS 3.5 577	GOLDEN.CEMAS-UFRGS 3.5 558	2	2019-09-23	2019-12-19	FARM1.1	30°03'52"S 51°36'34"W		1	1	2020-09-19	30°02'56"S 51°36'35"W	1730	1	FL		GRASSL/RIP FORESTS	2	RC CARDINAL
RC FINCH		1	F		GOLDEN.CEMAS-UFRGS 2.5 004	1	2019-09-23	2019-12-19	FARM1.1	30°03'52"S 51°36'34"W										(RATOS STREAM)	2	RC FINCH
RC FINCH		3	M		GOLDEN.CEMAS-UFRGS 2.6 261	3	2019-09-23	2019-12-19	FARM1.1	30°03'52"S 51°36'34"W											2	RC SPARROW
RC FINCH		2	M		GOLDEN.CEMAS-UFRGS 2.6 270	2	2019-09-23	2019-12-19	FARM1.1	30°03'52"S 51°36'34"W											3	GW SALTATOR
RC FINCH		2	M		SILVER.CEMAS-UFRGS 2.5 075	3	2019-09-23	2019-12-19	FARM1.1	30°03'52"S 51°36'34"W											2	SAFFRON FINCH
RC FINCH		2	F		SILVER.CEMAS-UFRGS 2.5 076	3	2019-09-23	2019-12-19	FARM1.1	30°03'52"S 51°36'34"W
RC FINCH	R	1	M		GOLDEN.CEMAS-UFRGS 2.5 047	1	2019-09-23	2019-12-19	FARM1.1	30°03'52"S 51°36'34"W		1	1	2021-11-07	30°02'50"S 51°36'34"W	1890	1	FL		GRASSL/RIP FORESTS	2	RC CARDINAL
RC FINCH		1	M		RED.CEMAS-UFRGS 2.5 132	3	2019-09-23	2019-12-19	FARM1.1	30°03'52"S 51°36'34"W										(RATOS STREAM TRAIL)	2	RC FINCH
RC FINCH		1	F		SILVER.CETAS.IBAMA 2.8 0727	2	2019-09-23	2019-12-19	FARM1.1	30°03'52"S 51°36'34"W											2	RC SPARROW
RC FINCH		2	F		SILVER.CETAS.IBAMA RS 2.8 0728	2	2019-09-23	2019-12-19	FARM1.1	30°03'52"S 51°36'34"W											3	GW SALTATOR
RC FINCH		1	F		RED.CEMAS-UFRGS 2.5 133	3	2019-09-23	2019-12-19	FARM1.1	30°03'52"S 51°36'34"W
RC FINCH		3	M		GREEN.CEMAS-UFRGS 2.5 110	1	2019-09-23	2019-12-19	FARM1.1	30°03'52"S 51°36'34"W
RC FINCH		1	M		SILVER.CEMAS-UFRGS 2.5 079	2	2019-09-23	2019-12-19	FARM1.1	30°03'52"S 51°36'34"W
RC FINCH		2	F		SILVER.CEMAS-UFRGS 3.0 261	3	2019-09-23	2019-12-19	FARM1.1	30°03'52"S 51°36'34"W
SAFFRON FINCH		2	M		GOLDEN.CEMAS-UFRGS 2.5 006	2	2019-09-23	2019-12-19	FARM1.1	30°03'52"S 51°36'34"W
SAFFRON FINCH		2	NI		RED.CETAS 2.5 02000	2	2019-09-23	2019-12-19	FARM1.1	30°03'52"S 51°36'34"W
SAFFRON FINCH		2	NI		SILVER.CEMAS-UFRGS 2.5 078	2	2019-09-23	2019-12-19	FARM1.1	30°03'52"S 51°36'34"W
SAFFRON FINCH		3	NI		BLUE.CEMAS-UFRGS 2.5 039	1	2019-09-23	2019-12-19	FARM1.1	30°03'52"S 51°36'34"W
SAFFRON FINCH		1	M		RED.CETAS 2018 2.5 01998	1	2019-09-23	2019-12-19	FARM1.1	30°03'52"S 51°36'34"W
SAFFRON FINCH	R	1	M		RED.CEMAS-UFRGS 2.5 124	1	2019-09-23	2019-12-19	FARM1.1	30°03'52"S 51°36'34"W		1	2	2020-04-20	30°03'28"S 51°35'51"W	1370	2			GRASSL	5	SAFFRON FINCH
SAFFRON FINCH		2	NI		RED.CEMAS-UFRGS 2.5 129	2	2019-09-23	2019-12-19	FARM1.1	30°03'52"S 51°36'34"W										(CATTLE CORRALS)	5	S COWBIRD
SAFFRON FINCH		2	NI		SILVER.CETAS.IBAMA 2.8 0740	2	2019-09-23	2019-12-19	FARM1.1	30°03'52"S 51°36'34"W											3	RC SPARROW
SAFFRON FINCH		1	M		GOLDEN.CEMAS-UFRGS 2.5 002	1	2019-09-23	2019-12-19	FARM1.1	30°03'52"S 51°36'34"W											4	G BAYWING
SAFFRON FINCH		2	M		SILVER.CETAS.IBAMA 2.8 0723	2	2019-09-23	2019-12-19	FARM1.1	30°03'52"S 51°36'34"W											3	RC CARDINAL
SAFFRON FINCH		1	M		PURPLE.CEMAS-UFRGS 2.5 099	2	2019-09-23	2019-12-19	FARM1.1	30°03'52"S 51°36'34"W											2	R HORNERO
SAFFRON FINCH		1	M		RED.CEMAS-UFRGS 2.5 126	2	2019-09-23	2019-12-19	FARM1.1	30°03'52"S 51°36'34"W
SAFFRON FINCH		2	NI		SILVER.CETAS.IBAMA RS 2.8 0729	1	2019-09-23	2019-12-19	FARM1.1	30°03'52"S 51°36'34"W
SAFFRON FINCH		2	NI		PURPLE.CEMAS-UFRGS 2.5 056	3	2019-09-23	2019-12-19	FARM1.1	30°03'52"S 51°36'34"W
SAFFRON FINCH	R	2	NI		PURPLE.CEMAS-UFRGS 2.5 093	3	2019-09-23	2019-12-19	FARM1.1	30°03'52"S 51°36'34"W		1	2	2020-04-20	30°03'28"S 51°35'51"W	1370	2			GRASSL	3	SAFFRON FINCH
SAFFRON FINCH		1	M		GOLDEN.CEMAS-UFRGS 2.5 050	2	2019-09-23	2019-12-19	FARM1.1	30°03'52"S 51°36'34"W										(CATTLE CORRALS)	4	H SPARROW
ULTR GROSBEAK		3	F		RED.CETAS 2018 3.0 02240	2	2019-09-23	2019-12-19	FARM1.1	30°03'52"S 51°36'34"W											1	RC SPARROW
ULTR GROSBEAK		3	M		SILVER.IBAMA OA 2.8 233947	2	2019-09-23	2019-12-19	FARM1.1	30°03'52"S 51°36'34"W
ULTR GROSBEAK		1	F		RED.CETAS 3.0 02201	1	2019-09-23	2019-12-19	FARM1.1	30°03'52"S 51°36'34"W
ULTR GROSBEAK		2	F		SILVER.IBAMA OA 2.8 412629	2	2019-09-23	2019-12-19	FARM1.1	30°03'52"S 51°36'34"W
ULTR GROSBEAK		2	F		SILVER.SISPASS.RSA 2.8 007577	2	2019-09-23	2019-12-19	FARM1.1	30°03'52"S 51°36'34"W
ULTR GROSBEAK	R	1	M		SILVER.IBAMA OA 2.8 414775	2	2019-09-23	2019-12-19	FARM1.1	30°03'52"S 51°36'34"W		2	1	2021-08-21	30°03'25"S 51°37'00"W	1050	2			GRASSL/GROVE FRAG			2	GW SALTATOR
ULTR GROSBEAK		1	F		RED.CETAS 2018 2.8 12452	1	2019-09-23	2019-12-19	FARM1.1	30°03'52"S 51°36'34"W										(PASSO PIRES)			2	RC CARDINAL
ULTR GROSBEAK	R	2	M		SILVER.CETAS.IBAMA 2.8 0715	2	2019-09-23	2019-12-19	FARM1.1	30°03'52"S 51°36'34"W		1	1	2021-07-17	30°03'36"S 51°36'59"W	765	1	FL		GRASSL/GROVE FRAG	1	U GROSBEAK	3	RC SPARROW
RC FINCH		2	F		RED.CEMAS-UFRGS 2.5 134	3	2019-09-23	2020-01-02	FARM1.2	30°03'54"S 51°35'50"W	GRASSL/RIP SHRUBL/CROPS									(PASSO PIRES)	4	GW SALTATOR	1	SAFFRON FINCH
RC FINCH		2	M		GREEN.CEMAS-UFRGS 2.5 114	3	2019-09-23	2020-01-02	FARM1.2	30°03'54"S 51°35'50"W	(OUTFLOW WEIR)										2	CB THRUSH
RC FINCH		1	M		GREEN.CEMAS-UFRGS 2.5 116	1	2019-09-23	2020-01-02	FARM1.2	30°03'54"S 51°35'50"W	(STO ANTÔNIO PATH)										5	SAFFRON FINCH
RC FINCH		2	F		PURPLE.CEMAS-UFRGS 2.5 098	2	2019-09-23	2020-01-02	FARM1.2	30°03'54"S 51°35'50"W											3	RC SPARROW
RC FINCH		2	F		BLUE.CEMAS-UFRGS 2.5 033	3	2019-09-23	2020-01-02	FARM1.2	30°03'54"S 51°35'50"W											4	RC FINCH
GW SALTATOR		2	NI	GOLDEN.CEMAS-UFRGS 3.5 555	SILVER.CETAS.IBAMA 3.5 30312	2	2019-09-30	2020-01-02	FARM1.2	30°03'54"S 51°35'50"W											2	CB TANAGER
GW SALTATOR		3	NI	GOLDEN.CEMAS-UFRGS 3.5 462	SILVER.SISPASS.RSA 3.5 012005	2	2019-09-30	2020-01-02	FARM1.2	30°03'54"S 51°35'50"W											5	G BAYWING
GW SALTATOR		2	NI	SILVER.CEMAS-UFRGS 3.5 581	GOLDEN.CEMAS-UFRGS 3.5 553	2	2019-09-30	2020-01-02	FARM1.2	30°03'54"S 51°35'50"W											2	RC CARDINAL
GW SALTATOR		2	NI	SILVER.CEMAS-UFRGS 3.5 583	GOLDEN.CEMAS-UFRGS 3.5 551	1	2019-09-30	2020-01-02	FARM1.2	30°03'54"S 51°35'50"W											2	T PARULA
GW SALTATOR		1	M	SILVER.CEMAS-UFRGS 3.5 579	GOLDEN.CEMAS-UFRGS 3.5 556	2	2019-09-30	2020-01-02	FARM1.2	30°03'54"S 51°35'50"W
GW SALTATOR		2	M	PURPLE.CEMAS-UFRGS 3.5 624	GREEN.CEMAS-UFRGS 3.5 676	3	2019-09-30	2020-01-02	FARM1.2	30°03'54"S 51°35'50"W
SAFFRON FINCH		1	M		GOLDEN.CEMAS-UFRGS 2.5 010	2	2019-09-23	2020-01-02	FARM1.2	30°03'54"S 51°35'50"W
SAFFRON FINCH		1	F		SILVER.CEMAS-UFRGS 2.5 070	1	2019-09-23	2020-01-02	FARM1.2	30°03'54"S 51°35'50"W
SAFFRON FINCH		2	NI		RED.CETAS 2018 2.2 07950	2	2019-09-23	2020-01-02	FARM1.2	30°03'54"S 51°35'50"W
SAFFRON FINCH		2	M		BLUE.CEMAS-UFRGS 2.5 021	2	2019-09-23	2020-01-02	FARM1.2	30°03'54"S 51°35'50"W
SAFFRON FINCH		2	NI		RED.CETAS 2018 2.4 12493	3	2019-09-23	2020-01-02	FARM1.2	30°03'54"S 51°35'50"W
SAFFRON FINCH		2	M		GOLDEN.CEMAS-UFRGS 2.5 013	2	2019-09-23	2020-01-02	FARM1.2	30°03'54"S 51°35'50"W
SAFFRON FINCH		2	M		GOLDEN.CEMAS-UFRGS 3.0 142	1	2019-09-23	2020-01-02	FARM1.2	30°03'54"S 51°35'50"W
SAFFRON FINCH	R	1	M		RED.CETAS 2018 2.5 01999	3	2019-09-23	2020-01-02	FARM1.2	30°03'54"S 51°35'50"W		1	1	2021-09-11	30°03'45"S 51°36'32"W	1150	1	FL		GRASSL	3	SAFFRON FINCH
SAFFRON FINCH		2	NI		GOLDEN.CEMAS-UFRGS 2.5 051	2	2019-09-23	2020-01-02	FARM1.2	30°03'54"S 51°35'50"W										(CATTLE CORRALS-DIPPING TANK)	2	RC CARDINAL
SAFFRON FINCH		2	NI		RED.CETAS 2018 2.4 12492	2	2019-09-23	2020-01-02	FARM1.2	30°03'54"S 51°35'50"W											1	GW SALTATOR
SAFFRON FINCH		2	NI		GOLDEN.CEMAS-UFRGS 2.5 012	2	2019-09-23	2020-01-02	FARM1.2	30°03'54"S 51°35'50"W											2	RC SPARROW
SAFFRON FINCH		2	NI		GOLDEN.CEMAS-UFRGS 2.5 143	2	2019-09-30	2020-01-02	FARM1.2	30°03'54"S 51°35'50"W											3	S COWBIRD
SAFFRON FINCH		2	M		BLUE.CEMAS-UFRGS 2.5 023	1	2019-09-30	2020-01-02	FARM1.2	30°03'54"S 51°35'50"W
SAFFRON FINCH	R	2	M		GOLDEN.CEMAS-UFRGS 3.0 144	3	2019-09-30	2020-01-02	FARM1.2	30°03'54"S 51°35'50"W		1	1	2020-03-20	30°03'44"S 51°35'44"W	332	1	FL		GROVE FRAG	2	RC SPARROW
SAFFRON FINCH		2	M		GREEN.CEMAS-UFRGS 2.5 113	3	2019-09-30	2020-01-02	FARM1.2	30°03'54"S 51°35'50"W										(STO ANTÔNIO)	3	GW SALTATOR
SAFFRON FINCH		2	NI		RED.CETAS 2018 2.4 12489	2	2019-09-23	2020-01-02	FARM1.2	30°03'54"S 51°35'50"W											1	SAFFRON FINCH
SAFFRON FINCH		2	NI		GOLDEN.CEMAS-UFRGS 2.5 007	2	2019-09-23	2020-01-02	FARM1.2	30°03'54"S 51°35'50"W											2	RC FINCH
SAFFRON FINCH		1	M		RED.CETAS 2018 2.5 01917	2	2019-09-23	2020-01-02	FARM1.2	30°03'54"S 51°35'50"W
SAFFRON FINCH		2	M		SILVER.IBAMA OA 2.8 485284	3	2019-09-23	2020-01-02	FARM1.2	30°03'54"S 51°35'50"W
RC CARDINAL	R	2	F	SILVER.CEMAS-UFRGS 3.5 584	RED.CEMAS-UFRGS 3.5 754	1	2019-09-23	2020-01-02	FARM1.2	30°03'54"S 51°35'50"W		1	1	2020-05-10	30°04'09"S 51°35'31"W	698	1	FL		GRASSL/LARGE DAM	1	RC CARDINAL
RC CARDINAL		2	F	SILVER.CEMAS-UFRGS 3.5 585	RED.CEMAS-UFRGS 3.5 757	1	2019-09-23	2020-01-02	FARM1.2	30°03'54"S 51°35'50"W										(FIGTREE)	2	RC SPARROW
ULTR GROSBEAK		1	M		RED.CETAS 2018 2.8 08545	2	2020-01-22	2020-04-14	FARM2BRIDGE	30°21'51"S 51°16'00"W	GRASSL/RIP SHRUBL/EUCALY/CROPS										2	R HORNERO
ULTR GROSBEAK		3	M		SILVER.SISPASS.RSA 2.8 16469	2	2020-01-22	2020-04-14	FARM2BRIDGE	30°21'51"S 51°16'00"W	(ARAÇÁ STREAM)										2	WB MEADOWLARK
ULTR GROSBEAK		1	M		SILVER.SISPASS.RSA 2.8 16704	1	2020-01-22	2020-04-14	FARM2BRIDGE	30°21'51"S 51°16'00"W
ULTR GROSBEAK		2	M		BLUE.CEMAS-UFRGS 3.0 204	3	2020-01-22	2020-04-14	FARM2BRIDGE	30°21'51"S 51°16'00"W
ULTR GROSBEAK		2	M		BLUE.CEMAS-UFRGS 3.0 201	3	2020-01-22	2020-04-14	FARM2BRIDGE	30°21'51"S 51°16'00"W
ULTR GROSBEAK		3	M		RED.CETAS 2018 2.8 08742	1	2020-01-22	2020-04-14	FARM2BRIDGE	30°21'51"S 51°16'00"W
ULTR GROSBEAK		2	F		RED.CETAS 2018 2.8 12593	1	2020-01-22	2020-04-14	FARM2BRIDGE	30°21'51"S 51°16'00"W
ULTR GROSBEAK		1	M		RED.CETAS 2018 2.8 08537	2	2020-01-22	2020-04-14	FARM2BRIDGE	30°21'51"S 51°16'00"W
ULTR GROSBEAK		3	M		BLUE.FOG 2.8 4791	3	2020-01-22	2020-04-14	FARM2BRIDGE	30°21'51"S 51°16'00"W
ULTR GROSBEAK		2	M		SILVER.SISPASS.RSA 2.8 10675	1	2020-01-22	2020-04-14	FARM2BRIDGE	30°21'51"S 51°16'00"W
ULTR GROSBEAK		2	M		RED.CETAS 2018 3.0 02270	2	2020-01-22	2020-04-14	FARM2BRIDGE	30°21'51"S 51°16'00"W
ULTR GROSBEAK		2	M		RED.CETAS 2018 2.8 12589	3	2020-01-22	2020-04-14	FARM2BRIDGE	30°21'51"S 51°16'00"W
ULTR GROSBEAK	R	1	F		RED.CETAS 2018 2.8 12598	1	2020-01-22	2020-04-14	FARM2BRIDGE	30°21'51"S 51°16'00"W		1	2	2020-06-02	30°21'35"S 51°15'34"W	856	2			EUCALYUNDREG	1	GB GROSBEAK
ULTR GROSBEAK		3	F		BLUE.CEMAS-UFRGS 3.0 200	3	2020-01-22	2020-04-14	FARM2BRIDGE	30°21'51"S 51°16'00"W										(BNEGRA FARMHOUSE ROAD)
ULTR GROSBEAK		1	M		SILVER.SISPASS.RSA 2.8 01788	1	2020-01-22	2020-04-14	FARM2BRIDGE	30°21'51"S 51°16'00"W
ULTR GROSBEAK		2	F		RED.CETAS 2018 2.8 08532	2	2020-01-22	2020-04-14	FARM2BRIDGE	30°21'51"S 51°16'00"W
SAFFRON FINCH		1	M		RED.CETAS 2018 2.6 11660	3	2020-01-21	2020-04-14	FARM2BRIDGE	30°21'51"S 51°16'00"W
SAFFRON FINCH		2	M		RED.CETAS 2018 2.6 11657	2	2020-01-21	2020-04-14	FARM2BRIDGE	30°21'51"S 51°16'00"W
SAFFRON FINCH		2	M		RED.CETAS 20148 2.6 12350	3	2020-01-21	2020-04-14	FARM2BRIDGE	30°21'51"S 51°16'00"W
SAFFRON FINCH		2	M		RED.CETAS 2018 2.6 11671	2	2020-01-21	2020-04-14	FARM2BRIDGE	30°21'51"S 51°16'00"W
SAFFRON FINCH		2	M		RED.CETAS 2018 2.6 11665	1	2020-01-21	2020-04-14	FARM2BRIDGE	30°21'51"S 51°16'00"W
SAFFRON FINCH		2	M		RED.CETAS 2018 2.6 11675	2	2020-01-21	2020-04-14	FARM2BRIDGE	30°21'51"S 51°16'00"W
SAFFRON FINCH		2	NI		RED.CETAS 2018 2.6 12334	2	2020-01-21	2020-04-14	FARM2BRIDGE	30°21'51"S 51°16'00"W
SAFFRON FINCH		2	NI		RED.CETAS 2018 2.6 11680	3	2020-01-21	2020-04-14	FARM2BRIDGE	30°21'51"S 51°16'00"W
SAFFRON FINCH		2	NI		RED.CETAS 2018 2.6 11692	3	2020-01-21	2020-04-14	FARM2BRIDGE	30°21'51"S 51°16'00"W
SAFFRON FINCH		2	NI		RED.CETAS 2018 2.6 12335	2	2020-01-21	2020-04-14	FARM2BRIDGE	30°21'51"S 51°16'00"W
SAFFRON FINCH	R	1	M		SILVER.CETAS.IBAMA 2.8 170929	2	2020-01-21	2020-04-14	FARM2BRIDGE	30°21'51"S 51°16'00"W		1	1	2020-10-11	30°22'47"S 51°13'10"W	4840	1	FL		GRASSL/EUCALY	5	SAFFRON FINCH
SAFFRON FINCH		2	M		RED.CETAS 2018 2.6 11686	2	2020-01-21	2020-04-14	FARM2BRIDGE	30°21'51"S 51°16'00"W											5	S COWBIRD
SAFFRON FINCH		2	F		RED.CETAS 2018 2.6 11676	2	2020-01-21	2020-04-14	FARM2BRIDGE	30°21'51"S 51°16'00"W											5	G BAYWING
SAFFRON FINCH		2	M		RED.CETAS 2018 3.0 02271	2	2020-01-21	2020-04-14	FARM2BRIDGE	30°21'51"S 51°16'00"W											2	RC CARDINAL
SAFFRON FINCH		1	M		RED.CETAS 2018 2.6 12342	3	2020-01-21	2020-04-14	FARM2BRIDGE	30°21'51"S 51°16'00"W											2	GW SALTATOR
SAFFRON FINCH		2	M		RED.CETAS 2018 2.8 08707	2	2020-01-21	2020-04-14	FARM2BRIDGE	30°21'51"S 51°16'00"W											3	RC SPARROW
SAFFRON FINCH	R	2	M		RED.CETAS 2018 2.6 12347	2	2020-01-21	2020-04-14	FARM2BRIDGE	30°21'51"S 51°16'00"W		1	2	2020-05-30	30°20'59"S 51°14'59"W	2660	2			GRASSL/EUCALY/RIP SHRUBL	1	RC FINCH	5	SAFFRON FINCH
RC FINCH		3	F		PURPLE.CEMAS-UFRGS 2.5 081	2	2020-01-21	2020-04-14	FARM2BRIDGE	30°21'51"S 51°16'00"W										(BNEGRA FARMHOUSE)			3	G BAYWING
RC FINCH		2	M		RED.CEMAS-UFRGS 2.5 138	2	2020-01-21	2020-04-14	FARM2BRIDGE	30°21'51"S 51°16'00"W													1	GW SALTATOR
RC FINCH		1	M		RED.CEMAS-UFRGS 2.5 139	1	2020-01-21	2020-04-14	FARM2BRIDGE	30°21'51"S 51°16'00"W													2	RC CARDINAL
RC CARDINAL		2	M	GOLDEN.CEMAS-UFRGS 3.5 539	SILVER.CETAS.IBAMA OA 3.5 0340	2	2020-01-23	2020-04-14	FARM2BRIDGE	30°21'51"S 51°16'00"W													1	RC SPARROW
RC CARDINAL		2	M	RED.CEMAS-UFRGS 3.5 538	SILVER.CEMAS-UFRGS 3.5 590	2	2020-01-23	2020-04-14	FARM2BRIDGE	30°21'51"S 51°16'00"W													2	RC FINCH
RC CARDINAL		1	F	RED.CEMAS-UFRGS 3.5 537	RED.CETAS 2018 3.5 04851	2	2020-01-23	2020-04-14	FARM2BRIDGE	30°21'51"S 51°16'00"W
RC CARDINAL		2	NI	GOLDEN.CEMAS-UFRGS 3.5 437	SILVER.CETAS.IBAMA 3.8 1033	3	2020-01-23	2020-04-14	FARM2BRIDGE	30°21'51"S 51°16'00"W
RC CARDINAL		2	F	SILVER.CETAS.IBAMA 3.8 1025	RED.CEMAS-UFRGS 3.5 766	1	2020-01-23	2020-04-14	FARM2BRIDGE	30°21'51"S 51°16'00"W
RC CARDINAL		2	M	RED.CEMAS-UFRGS 3.5 820	RED.CETAS 2018 3.5 10330	2	2020-01-23	2020-04-14	FARM2BRIDGE	30°21'51"S 51°16'00"W
RC CARDINAL		2	NI	RED.CEMAS-UFRGS 3.5 821	RED.CETAS 2018 3.5 10329	2	2020-01-23	2020-04-14	FARM2BRIDGE	30°21'51"S 51°16'00"W
GW SALTATOR		3	M	GOLDEN.CEMAS-UFRGS 3.5 534	RED.CETAS 2018 3.5 10306	3	2020-01-23	2020-04-14	FARM2BRIDGE	30°21'51"S 51°16'00"W
GW SALTATOR		2	M	GOLDEN.CEMAS-UFRGS 3.5 533	RED.CETAS 2018 3.5 10305	1	2020-01-23	2020-04-14	FARM2BRIDGE	30°21'51"S 51°16'00"W
GW SALTATOR		2	NI	SILVER.CETAS.IBAMA 3.2 30792	RED.CEMAS-UFRGS 3.5 744	1	2020-01-23	2020-04-18	FARM4	30°10'22"S 51°00'07"W	GRASSL/GROVE FRAG
GW SALTATOR		2	NI	SILVER.CEMAS-UFRGS 3.5 592	RED.CETAS 2018 3.5 10303	2	2020-01-23	2020-04-18	FARM4	30°10'22"S 51°00'07"W
GW SALTATOR		3	NI	SILVER.CEMAS-UFRGS 3.5 593	RED.CETAS 2018 3.5 10304	2	2020-01-23	2020-04-18	FARM4	30°10'22"S 51°00'07"W
GW SALTATOR		2	NI	GOLDEN.CEMAS-UFRGS 3.5 530	RED.CETAS 2018 3.8 1030	2	2020-01-23	2020-04-18	FARM4	30°10'22"S 51°00'07"W
GW SALTATOR		1	M	GOLDEN.CEMAS-UFRGS 3.5 529	RED.CETAS 2018 3.5 10311	1	2020-01-23	2020-04-18	FARM4	30°10'22"S 51°00'07"W
GW SALTATOR		2	NI	SILVER.SISPASS.RSA 3.5 012223	RED.CETAS 2018 3.5 04900	2	2020-01-23	2020-04-18	FARM4	30°10'22"S 51°00'07"W
GW SALTATOR		3	NI	GREEN.CEMAS-UFRGS 3.5 714	RED.CETAS 2018 3.8 10322	2	2020-01-23	2020-04-18	FARM4	30°10'22"S 51°00'07"W
ULTR GROSBEAK		2	M		RED.CETAS 2018 2.8 12597	2	2020-01-22	2020-04-18	FARM4	30°10'22"S 51°00'07"W
ULTR GROSBEAK		2	F		SILVER.SISPASS.RSA 2.8 003387	1	2020-01-22	2020-04-18	FARM4	30°10'22"S 51°00'07"W
ULTR GROSBEAK		1	M		SILVER.SISPASS.RSA 2.8 016388	2	2020-01-22	2020-04-18	FARM4	30°10'22"S 51°00'07"W
ULTR GROSBEAK		1	M		SILVER.SISPASS.RSA 2.8 010508	1	2020-01-22	2020-04-18	FARM4	30°10'22"S 51°00'07"W
SAFFRON FINCH		2	M		SILVER.SISPASS.RSA 2.8 012645	3	2020-01-21	2020-04-18	FARM4	30°10'22"S 51°00'07"W
SAFFRON FINCH		1	M		RED.CETAS 2018 2.6 12329	3	2020-01-21	2020-04-18	FARM4	30°10'22"S 51°00'07"W
SAFFRON FINCH		1	M		RED.CETAS 2018 2.6 11672	3	2020-01-21	2020-04-18	FARM4	30°10'22"S 51°00'07"W
SAFFRON FINCH		1	M		RED.CETAS 2018 2.6 12323	2	2020-01-21	2020-04-18	FARM4	30°10'22"S 51°00'07"W
SAFFRON FINCH		2	M		RED.CETAS 2018 2.6 11663	3	2020-01-21	2020-04-18	FARM4	30°10'22"S 51°00'07"W
SAFFRON FINCH		1	M		RED.CETAS 2018 2.6 12346	3	2020-01-21	2020-04-18	FARM4	30°10'22"S 51°00'07"W
SAFFRON FINCH		1	M		SILVER.SISPASS.RSA 2.8 023541	2	2020-01-21	2020-04-18	FARM4	30°10'22"S 51°00'07"W
SAFFRON FINCH		2	M		RED.CETAS 2018 2.6 11667	2	2020-01-21	2020-04-18	FARM4	30°10'22"S 51°00'07"W
RC CARDINAL		1	M	SILVER.CEMAS-UFRGS 3.5 591	RED.CETAS 2018 3.5 10438	3	2020-01-23	2020-04-18	FARM4	30°10'22"S 51°00'07"W
RC CARDINAL		2	NI	RED.CEMAS-UFRGS 3.5 817	SILVER.IBAMA OA 3.5 284656	3	2020-01-23	2020-04-18	FARM4	30°10'22"S 51°00'07"W
RC CARDINAL		3	NI	RED.CEMAS-UFRGS 3.5 816	SILVER.CETAS.IBAMA 3.5 1027	2	2020-01-23	2020-04-18	FARM4	30°10'22"S 51°00'07"W
RC FINCH		1	M		RED.CETAS 2018 2.6 12332	3	2020-01-22	2020-04-18	FARM4	30°10'22"S 51°00'07"W
ULTR GROSBEAK		1	M		RED.CETAS 2018 2.5 01962	1	2020-01-22	2020-04-20	FARM1.3	30°02'44"S 51°36'21"W	GRASSL/RIP FORESTS/CROPS
ULTR GROSBEAK		2	F		SILVER.SISPASS.RSA 2.8 005371	1	2020-01-22	2020-04-20	FARM1.3	30°02'44"S 51°36'21"W	(RATOS STREAM)
ULTR GROSBEAK		1	M		SILVER.SISPASS.RSA 2.8 010508	1	2020-01-22	2020-04-20	FARM1.3	30°02'44"S 51°36'21"W
ULTR GROSBEAK	R	2	M		RED.CETAS 2018 2.8 12590	1	2020-01-22	2020-04-20	FARM1.3	30°02'44"S 51°36'21"W		1	1	2020-12-22	30°02'52"S 51°36'30"W	379	1	FL		GRASSL/RIP FORESTS	1	U GROSBEAK
SAFFRON FINCH		2	NI		RED.CETAS 2018 2.6 12312	3	2020-01-21	2020-04-20	FARM1.3	30°02'44"S 51°36'21"W										(RATOS STREAM)	4	GW SALTATOR
SAFFRON FINCH		2	M		RED.CETAS 2018 2.5 19554	2	2020-01-21	2020-04-20	FARM1.3	30°02'44"S 51°36'21"W											2	RC SPARROW
SAFFRON FINCH		2	NI		RED.CETAS 2018 2.6 11683	3	2020-01-21	2020-04-20	FARM1.3	30°02'44"S 51°36'21"W											2	WT DOVE
SAFFRON FINCH		2	NI		RED.CETAS 2018 2.6 12303	3	2020-01-21	2020-04-20	FARM1.3	30°02'44"S 51°36'21"W											1	S CUCKOO
SAFFRON FINCH		2	M		RED.CETAS 2018 2.6 12319	3	2020-01-21	2020-04-20	FARM1.3	30°02'44"S 51°36'21"W											2	RC FINCH
SAFFRON FINCH		2	NI		RED.CETAS 2018 2.6 12318	2	2020-01-21	2020-04-20	FARM1.3	30°02'44"S 51°36'21"W											1	RB PEPPERSHRIKE
SAFFRON FINCH		2	NI		RED.CETAS 2018 2.6 11691	2	2020-01-21	2020-04-20	FARM1.3	30°02'44"S 51°36'21"W
SAFFRON FINCH		1	M		RED.CETAS 2018 2.6 122320	3	2020-01-21	2020-04-20	FARM1.3	30°02'44"S 51°36'21"W
SAFFRON FINCH		2	NI		RED.CETAS 2018 2.6 11697	2	2020-01-21	2020-04-20	FARM1.3	30°02'44"S 51°36'21"W
SAFFRON FINCH		1	M		RED.CETAS 2018 2.6 11677	2	2020-01-21	2020-04-20	FARM1.3	30°02'44"S 51°36'21"W
SAFFRON FINCH		2	NI		RED.CETAS 2018 2.6 11660	2	2020-01-21	2020-04-20	FARM1.3	30°02'44"S 51°36'21"W
SAFFRON FINCH		2	M		RED.CETAS 2018 2.5 01906	2	2020-01-21	2020-04-20	FARM1.3	30°02'44"S 51°36'21"W
SAFFRON FINCH		2	M		SILVER.IBAMA 01-02 2.8 1949	2	2020-01-21	2020-04-20	FARM1.3	30°02'44"S 51°36'21"W
SAFFRON FINCH		2	M		SILVER.SISPASS.RSA 2.8 019761	2	2020-01-21	2020-04-20	FARM1.3	30°02'44"S 51°36'21"W
SAFFRON FINCH		1	M		RED.CETAS 2018 2.6 12322	3	2020-01-21	2020-04-20	FARM1.3	30°02'44"S 51°36'21"W
SAFFRON FINCH		2	M		RED.CETAS 2018 2.6 11678	2	2020-01-21	2020-04-20	FARM1.3	30°02'44"S 51°36'21"W
SAFFRON FINCH		2	M		RED.CETAS 2018 2.6 11666	2	2020-01-21	2020-04-20	FARM1.3	30°02'44"S 51°36'21"W
RC CARDINAL	R	3	F	RED.CEMAS-UFRGS 3.5 822	RED.CETAS 2018 3.5 10320	2	2020-01-23	2020-04-20	FARM1.3	30°02'44"S 51°36'21"W		1	2	2021-05-02	30°03'03"S 51°36'06"W	738	1	RH	NR	GRASSL	1	RC CARDINAL
RC CARDINAL		1	M	SILVER.CEMAS-UFRGS 3.5 603	RED.CETAS 2018 3.5 10325	2	2020-01-23	2020-04-20	FARM1.3	30°02'44"S 51°36'21"W										(WETLANDS)	5	BB GRASSQUIT
RC FINCH		1	M		RED.CEMAS-UFRGS 2.5 136	2	2020-01-22	2020-04-20	FARM1.3	30°02'44"S 51°36'21"W											5	YR MARSHBIRD
GW SALTATOR		3	NI	SILVER.CEMAS-UFRGS 3.5 611	SILVER.IBAMA OA 3.5 49453	3	2020-01-23	2020-04-20	FARM1.3	30°02'44"S 51°36'21"W											5	SC BLACKBIRD
GW SALTATOR		3	NI	SILVER.CEMAS-UFRGS 3.5 613	SILVER.SISPASS.RSA 3.5 007543	3	2020-01-23	2020-04-20	FARM1.3	30°02'44"S 51°36'21"W											5	SAFFRON FINCH
GW SALTATOR		2	NI	GOLDEN.CEMAS-UFRGS 3.5 528	RED.CETAS 2018 3.5 10344	3	2020-01-23	2020-04-20	FARM1.3	30°02'44"S 51°36'21"W											3	GY FINCH
GW SALTATOR		2	NI	RED.CEMAS-UFRGS 3.5 826	GOLDEN.CEMAS-UFRGS 3.5 551	2	2020-01-23	2020-04-20	FARM1.3	30°02'44"S 51°36'21"W
GW SALTATOR		2	NI	SILVER.SISPASS.RSA 3.5 008007	SILVER.CEMAS-UFRGS 3.5 606	2	2020-01-23	2020-04-20	FARM1.3	30°02'44"S 51°36'21"W
GW SALTATOR		2	NI	SILVER.IBAMA 04-05 3.5 109972	SILVER.CEMAS-UFRGS 3.5 607	3	2020-01-23	2020-04-20	FARM1.3	30°02'44"S 51°36'21"W
GW SALTATOR		2	NI	SILVER.CEMAS-UFRGS 3.5 608	SILVER.CETAS.IBAMA 3.8 1029	2	2020-01-23	2020-04-20	FARM1.3	30°02'44"S 51°36'21"W
GW SALTATOR		3	NI	RED.CEMAS-UFRGS 3.5 762	SILVER.CEMAS-UFRGS 3.5 609	1	2020-01-23	2020-04-20	FARM1.3	30°02'44"S 51°36'21"W
GW SALTATOR		2	NI	SILVER.CEMAS-UFRGS 3.5 595	RED.CETAS 2018 3.5 10349	1	2020-01-23	2020-04-20	FARM1.3	30°02'44"S 51°36'21"W
GW SALTATOR		2	NI	SILVER.IBAMA 05-06 3.5 132872	SILVER.CEMAS-UFRGS 3.5 596	2	2020-01-23	2020-04-20	FARM1.3	30°02'44"S 51°36'21"W
GW SALTATOR	R	3	F	RED.CETAS 2018 3.5 10392	SILVER.CEMAS-UFRGS 3.5 600	1	2020-01-23	2020-04-20	FARM1.3	30°02'44"S 51°36'21"W		1	1	2021-11-23	30°02'47"S 51°36'37"W	432	1	FL		GRASSL/RIP FORESTS	3	GW SALTATOR
GW SALTATOR		3	NI	SILVER.CEMAS-UFRGS 3.5 598	RED.CETAS 2018 3.5 10301	3	2020-01-23	2020-04-20	FARM1.3	30°02'44"S 51°36'21"W										(RATOS STREAM)	3	RC SPARROW
GW SALTATOR		2	NI	SILVER.CEMAS-UFRGS 3.5 604	RED.CETAS 2018 3.5 10328	1	2020-01-23	2020-04-20	FARM1.3	30°02'44"S 51°36'21"W											3	RC FINCH
GW SALTATOR		1	M	RED.CEMAS-UFRGS 3.5 823	RED.CETAS 2018 3.8 01501	2	2020-01-23	2020-04-20	FARM1.3	30°02'44"S 51°36'21"W											5	H TANAGER
GW SALTATOR		2	NI	RED.CEMAS-UFRGS 3.5 824	SILVER.IBAMA OA 3.5 474246	2	2020-01-23	2020-04-25	FARM2ENTRY	30°21'37"S 51°16'24"W	GRASSL/RIP SHRUBL/EUCALY/CROPS
GW SALTATOR		2	NI	GOLDEN.CEMAS-UFRGS 3.5 523	RED.CETAS 2018 3.5 10321	1	2020-01-23	2020-04-25	FARM2ENTRY	30°21'37"S 51°16'24"W	(ARAÇÁ STREAM)
GW SALTATOR		1	M	GOLDEN.CEMAS-UFRGS 3.5 526	RED.CETAS 2018 3.5 10341	2	2020-01-23	2020-04-25	FARM2ENTRY	30°21'37"S 51°16'24"W	(BEFORE ENTRY LEFT GROVE)
GW SALTATOR		3	M	RED.CEMAS-UFRGS 3.5 825	GOLDEN.CEMAS-UFRGS 3.5 553	1	2020-01-23	2020-04-25	FARM2ENTRY	30°21'37"S 51°16'24"W
GW SALTATOR		2	NI	GOLDEN.CEMAS-UFRGS 3.5 523	RED.CETAS 2018 3.5 10347	1	2020-01-23	2020-04-25	FARM2ENTRY	30°21'37"S 51°16'24"W
GW SALTATOR		2	NI	GOLDEN.CEMAS-UFRGS 3.5 546	SILVER.IBAMA OA 3.5 483649	2	2020-01-23	2020-04-25	FARM2ENTRY	30°21'37"S 51°16'24"W
GW SALTATOR	R	1	F	SILVER.CEMAS-UFRGS 3.5 598	RED.CETAS 2018 3.5 10323	2	2020-01-23	2020-04-25	FARM2ENTRY	30°21'37"S 51°16'24"W		1	2	2020-07-18	30°21'10"S 51°14'59"W	2360	2			GROVE FRAG/EUCALY	1	GW SALTATOR
GW SALTATOR		2	NI	RED.CEMAS-UFRGS 3.5 827	RED.CEMAS-UFRGS 3.5 828	2	2020-01-23	2020-04-25	FARM2ENTRY	30°21'37"S 51°16'24"W										(BNEGRA FARMHOUSE PATH)	1	RC FINCH
GW SALTATOR		3	NI	RED.CETAS 2018 3.5 814	SILVER.IBAMA OA 3.5 160178	2	2020-01-23	2020-04-25	FARM2ENTRY	30°21'37"S 51°16'24"W											2	RC SPARROW
GW SALTATOR		1	M	GREEN.CEMAS-UFRGS 3.5 706	RED.CETAS 3.5 2018 10350	2	2020-01-23	2020-04-25	FARM2ENTRY	30°21'37"S 51°16'24"W											4	SAFFRON FINCH
GW SALTATOR	R	1	M	RED.CETAS 3.5 2018 10302	SILVER.CEMAS-UFRGS 3.5 618	1	2020-01-23	2020-04-25	FARM2ENTRY	30°21'37"S 51°16'24"W		2	1	2021-12-08	30°24'36"S 51°14'43"W	6100	1	FL		GRASSL/SHRUBL/EUCALYUNDREG	1	GW SALTATOR
GW SALTATOR		3	NI	GOLDEN.CEMAS-UFRGS 3.5 525	RED.CETAS 3.5 2018 10324	1	2020-01-23	2020-04-25	FARM2ENTRY	30°21'37"S 51°16'24"W										(GREG BORDER)	2	RC FINCH
GW SALTATOR		2	NI	GREEN.CEMAS-UFRGS 3.5 708	SILVER.CETAS IBAMA RS 3.8 1028	1	2020-01-23	2020-04-25	FARM2ENTRY	30°21'37"S 51°16'24"W											3	SAFFRON FINCH
GW SALTATOR		2	NI	SILVER.SISPASS.RSA 3.5 013434	GOLDEN.CMB.SAP.RS 2017 006	1	2020-01-23	2020-04-25	FARM2ENTRY	30°21'37"S 51°16'24"W											3	G BAYWING
SAFFRON FINCH		2	NI		RED.CETAS 2018 2.6 12333	2	2020-01-21	2020-04-25	FARM2ENTRY	30°21'37"S 51°16'24"W											2	GC PLOVERCREST
SAFFRON FINCH		2	NI		RED.CETAS 2018 2.6 12349	2	2020-01-21	2020-04-25	FARM2ENTRY	30°21'37"S 51°16'24"W											1	GH OWL
SAFFRON FINCH		2	NI		RED.CETAS 2018 2.6 11656	2	2020-01-21	2020-04-25	FARM2ENTRY	30°21'37"S 51°16'24"W
SAFFRON FINCH		1	M		RED.CETAS 2018 2.6 12360	3	2020-01-21	2020-04-25	FARM2ENTRY	30°21'37"S 51°16'24"W
SAFFRON FINCH		2	NI		RED.CETAS 2018 2.6 11674	2	2020-01-21	2020-04-25	FARM2ENTRY	30°21'37"S 51°16'24"W
SAFFRON FINCH		2	M		RED.CETAS 2018 2.6 11699	2	2020-01-21	2020-04-25	FARM2ENTRY	30°21'37"S 51°16'24"W
SAFFRON FINCH		2	NI		RED.CETAS 2018 2.6 11698	2	2020-01-21	2020-04-25	FARM2ENTRY	30°21'37"S 51°16'24"W
SAFFRON FINCH		1	M		RED.CETAS 2018 2.8 12600	1	2020-01-21	2020-04-25	FARM2ENTRY	30°21'37"S 51°16'24"W
SAFFRON FINCH		2	NI		RED.CETAS 2018 2.6 12366	3	2020-01-21	2020-04-25	FARM2ENTRY	30°21'37"S 51°16'24"W
SAFFRON FINCH		3	M		RED.CETAS 2018 2.6 12319	3	2020-01-21	2020-04-25	FARM2ENTRY	30°21'37"S 51°16'24"W
SAFFRON FINCH	R	1	M		RED.CETAS 2018 2.6 11669	2	2020-01-21	2020-04-25	FARM2ENTRY	30°21'37"S 51°16'24"W		1	3	2020-05-30	30°21'43"S 51°15'45"W	1030	2			GROVE FRAG/EUCALY	5	SAFFRON FINCH
SAFFRON FINCH		1	M		RED.CETAS 2018 2.6 11609	2	2020-01-21	2020-04-25	FARM2ENTRY	30°21'37"S 51°16'24"W										(BNEGRA FARMHOUSE PATH)	5	GY FINCH
SAFFRON FINCH		2	M		SILVER.IBAMA OA 2.6 482981	2	2020-01-21	2020-04-25	FARM2ENTRY	30°21'37"S 51°16'24"W											5	CC BLACKBIRD
RC FINCH		2	M		BLUE.CEMAS-UFRGS 2.5 202	2	2020-01-22	2020-04-25	FARM2ENTRY	30°21'37"S 51°16'24"W											3	BB GRASSQUIT
ULTR GROSBEAK		3	M		SILVER.IBAMA OA 2.8 356381	2	2020-01-22	2020-04-25	FARM2ENTRY	30°21'37"S 51°16'24"W
ULTR GROSBEAK		2	M		RED.CETAS 2018 2.5 01957	2	2020-01-22	2020-04-25	FARM2ENTRY	30°21'37"S 51°16'24"W
ULTR GROSBEAK		3	M		PURPLE.CEMAS-UFRGS 2.5 082	1	2020-01-22	2020-04-25	FARM2ENTRY	30°21'37"S 51°16'24"W
ULTR GROSBEAK	R	1	M		RED.CETAS 2018 2.8 08745	1	2020-01-22	2020-04-25	FARM2ENTRY	30°21'37"S 51°16'24"W		3*	1	2022-08-26	30°21'29"S 51°15'12"W	1930	1	FL		GROVE FRAG/EUCALY	1	U GROSBEAK
SAFFRON FINCH		2	M		RED.CETAS 2018 2.6 11659	3	2020-01-21	2020-04-26	FARM1.1	30°03'52"S 51°36'34"W	GRASSL/RIP SHRUBL/CROPS									(BNEGRA FARMHOUSE PATH)	2	GW SALTATOR
SAFFRON FINCH		2	M		RED.CETAS 2018 2.6 12318	2	2020-01-21	2020-04-26	FARM1.1	30°03'52"S 51°36'34"W	(OUTFLOW WEIR)										2	RC SPARROW
SAFFRON FINCH		2	NI		RED.CETAS 2018 2.6 11689	3	2020-01-21	2020-04-26	FARM1.1	30°03'52"S 51°36'34"W											2	RC FINCH
SAFFRON FINCH		2	M		SILVER.SISPASS.RSA 2.8 009852	2	2020-01-21	2020-04-26	FARM1.1	30°03'52"S 51°36'34"W											1	RC TANAGER
SAFFRON FINCH		2	NI		RED.CETAS 2018 2.6 12345	2	2020-01-21	2020-04-26	FARM1.1	30°03'52"S 51°36'34"W											1	CH TANAGER
SAFFRON FINCH		1	M		RED.CETAS 2018 2.6 12321	3	2020-01-21	2020-04-26	FARM1.1	30°03'52"S 51°36'34"W											2	GB GROSBEAK
SAFFRON FINCH		2	NI		PURPLE.CEMAS-UFRGS 2.5 068	2	2020-01-21	2020-04-26	FARM1.1	30°03'52"S 51°36'34"W
SAFFRON FINCH	R	2	NI		RED.CETAS 2018 2.6 12336	3	2020-01-21	2020-04-26	FARM1.1	30°03'52"S 51°36'34"W		1	3	2020-11-12	30°03'29"S 51°35'51"W	1360	2			GRASSL	5	SAFFRON FINCH
SAFFRON FINCH		2	NI		RED.CETAS 2018 2.6 12307	3	2020-01-21	2020-04-26	FARM1.1	30°03'52"S 51°36'34"W										(CATTLE CORRALS)	2	RC SPARROW
SAFFRON FINCH		2	NI		SILVER.SISPASS.RSA 2.8 007935	2	2020-01-21	2020-04-26	FARM1.1	30°03'52"S 51°36'34"W											1	R HORNERO
SAFFRON FINCH		2	NI		SILVER.CETAS.IBAMA 2.8 0748	1	2020-01-21	2020-04-26	FARM1.1	30°03'52"S 51°36'34"W											5	S COWBIRD
SAFFRON FINCH		1	M		RED.CETAS 2018 2.8 02588	3	2020-01-21	2020-04-26	FARM1.1	30°03'52"S 51°36'34"W
SAFFRON FINCH		2	NI		RED.CETAS 2018 2.6 12341	3	2020-01-21	2020-04-26	FARM1.1	30°03'52"S 51°36'34"W
SAFFRON FINCH		1	M		SILVER.CETAS.IBAMA 2.8 0746	3	2020-01-21	2020-04-26	FARM1.1	30°03'52"S 51°36'34"W
SAFFRON FINCH		2	NI		RED.CETAS 2018 2.6 11682	2	2020-01-21	2020-04-26	FARM1.1	30°03'52"S 51°36'34"W
SAFFRON FINCH	R	1	M		RED.CETAS 2018 2.6 11693	1	2020-01-21	2020-04-26	FARM1.1	30°03'52"S 51°36'34"W		1	3	2020-11-12	30°03'29"S 51°35'51"W	1360	2			GRASSL	2	SAFFRON FINCH
SAFFRON FINCH		2	NI		RED.CETAS 2018 2.6 11689	2	2020-01-21	2020-04-26	FARM1.1	30°03'52"S 51°36'34"W										(CATTLE CORRALS)	2	S COWBIRD
SAFFRON FINCH		2	NI		RED.CETAS 2018 2.6 12306	3	2020-01-21	2020-04-26	FARM1.1	30°03'52"S 51°36'34"W
SAFFRON FINCH		1	M		RED.CETAS 2018 2.5 01953	3	2020-01-21	2020-04-26	FARM1.1	30°03'52"S 51°36'34"W
SAFFRON FINCH		2	M		RED.CETAS 2018 2.6 11673	2	2020-01-21	2020-04-26	FARM1.1	30°03'52"S 51°36'34"W
SAFFRON FINCH		1	M		RED.CETAS 2018 2.6 12338	3	2020-01-21	2020-04-26	FARM1.1	30°03'52"S 51°36'34"W
SAFFRON FINCH	R	1	M		RED.CETAS 2018 2.6 12317	2	2020-01-21	2020-04-26	FARM1.1	30°03'52"S 51°36'34"W		1	1	2020-10-12	30°03'20"S 51°35'17"W	2290	1	FL		GROVE FRAG	3	SAFFRON FINCH
RC CARDINAL		2	NI	RED.CETAS 2018 3.5 10327	RED.CEMAS-UFRGS 3.5 544	3	2020-01-23	2020-04-26	FARM1.1	30°03'52"S 51°36'34"W										(FRANÇA)	2	RC FINCH
RC CARDINAL		1	M	SILVER.CEMAS-UFRGS 3.5 615	RED.CETAS 2018 3.5 10436	1	2020-01-23	2020-04-26	FARM1.1	30°03'52"S 51°36'34"W											2	RC SPARROW
RC CARDINAL		1	M	SILVE.CETAS.IBAMA 3.5 1030	RED.CEMAS-IBAMA 3.5 829	3	2020-01-23	2020-04-26	FARM1.1	30°03'52"S 51°36'34"W											2	GW SALTATOR
RC CARDINAL	R	1	F	SILVER.CEMAS-UFRGS 3.5 585	RED.CEMAS-IBAMA 3.5 830	1	2020-01-23	2020-04-26	FARM1.1	30°03'52"S 51°36'34"W		1	2	2022-01-09	30°04'01"S 51°36'09"W	756	2			GROVE FRAG	2	WT HUMMINGBIRD	4	RC CARDINAL
RC FINCH		2	F		RED.CETAS 2018 2.6 12301	2	2020-01-22	2020-04-26	FARM1.1	30°03'52"S 51°36'34"W										(FARMHOUSE)	1	G KISKADEE	2	RC SPARROW
RC FINCH		1	M		RED.CETAS 2018 2.6 12308	3	2020-01-22	2020-04-26	FARM1.1	30°03'52"S 51°36'34"W													3	H SPARROW
GW SALTATOR		1	M	PURPLE.CEMAS-UFRGS 3.5 630	SILVER.CETAS.IBAMA 3.5 1024	1	2020-01-23	2020-04-26	FARM1.1	30°03'52"S 51°36'34"W
GW SALTATOR		2	NI	GREEN.CEMAS-UFRGS 3.5 701	RED.CETAS 2018 3.5 10311	3	2020-01-23	2020-04-30	FARM2ENSTA	30°21'52"S 51°15'57"W	GRASSL/RIP SHRUBL/EUCALY/CROPS
GW SALTATOR		3	NI	GREEN.CEMAS-UFRGS 3.5 699	RED.CETAS 2018 3.5 10345	3	2020-01-23	2020-04-30	FARM2ENSTA	30°21'52"S 51°15'57"W	(ARAÇÁ STREAM)
GW SALTATOR		2	NI	GREEN.CEMAS-UFRGS 3.5 698	SILVER.IBAMA OA 3.5 158408	2	2020-01-23	2020-04-30	FARM2ENSTA	30°21'52"S 51°15'57"W
GW SALTATOR		1	M		RED.CETAS 2018 3.5 10307	2	2020-01-23	2020-04-30	FARM2ENSTA	30°21'52"S 51°15'57"W
SAFFRON FINCH		2	NI		GOLDEN.CEMAS-UFRGS 2.5 052	2	2020-01-21	2020-04-30	FARM2ENSTA	30°21'52"S 51°15'57"W
SAFFRON FINCH		2	NI		RED.CETAS 2018 2.6 12316	2	2020-01-21	2020-04-30	FARM2ENSTA	30°21'52"S 51°15'57"W
SAFFRON FINCH		2	NI		RED.CETAS 2018 2.6 11669	2	2020-01-21	2020-04-30	FARM2ENSTA	30°21'52"S 51°15'57"W
SAFFRON FINCH		2	NI		RED.CETAS 2.5 2018 01963	3	2020-01-21	2020-04-30	FARM2ENSTA	30°21'52"S 51°15'57"W
SAFFRON FINCH		1	M		RED.CETAS 2018 2.6 08191	1	2020-01-21	2020-04-30	FARM2ENSTA	30°21'52"S 51°15'57"W
SAFFRON FINCH		2	M		RED.CETAS 2018 2.6 12313	2	2020-01-21	2020-04-30	FARM2ENSTA	30°21'52"S 51°15'57"W
SAFFRON FINCH		2	NI		RED.CETAS 2018 2.6 12309	3	2020-01-21	2020-04-30	FARM2ENSTA	30°21'52"S 51°15'57"W
SAFFRON FINCH		1	M		RED.CETAS 2018 2.6 12343	1	2020-01-21	2020-04-30	FARM2ENSTA	30°21'52"S 51°15'57"W
SAFFRON FINCH		2	M		RED.CETAS 2018 2.6 11687	2	2020-01-21	2020-04-30	FARM2ENSTA	30°21'52"S 51°15'57"W
SAFFRON FINCH		2	NI		RED.CETAS 2018 2.6 11684	2	2020-01-21	2020-04-30	FARM2ENSTA	30°21'52"S 51°15'57"W
SAFFRON FINCH		2	NI		RED.CETAS 2018 2.6 12314	2	2020-01-21	2020-04-30	FARM2ENSTA	30°21'52"S 51°15'57"W
SAFFRON FINCH		1	M		RED.CETAS 2018 2.6 11681	2	2020-01-21	2020-04-30	FARM2ENSTA	30°21'52"S 51°15'57"W
SAFFRON FINCH		1	M		RED.CETAS 2018 2.6 11653	3	2020-01-21	2020-04-30	FARM2ENSTA	30°21'52"S 51°15'57"W
SAFFRON FINCH		2	NI		RED.CETAS 2018 2.6 12304	2	2020-01-21	2020-04-30	FARM2ENSTA	30°21'52"S 51°15'57"W
SAFFRON FINCH		1	M		RED.CETAS 2018 2.8 08535	2	2020-01-21	2020-04-30	FARM2ENSTA	30°21'52"S 51°15'57"W
SAFFRON FINCH		2	NI		PURPLE.CEMAS-UFRGS 2.5 088	2	2020-01-21	2020-04-30	FARM2ENSTA	30°21'52"S 51°15'57"W
SAFFRON FINCH		1	M		RED.CETAS 2018 2.6 12302	1	2020-01-21	2020-04-30	FARM2ENSTA	30°21'52"S 51°15'57"W
SAFFRON FINCH		1	M		RED.CETAS 2018 2.5 01961	1	2020-01-21	2020-04-30	FARM2ENSTA	30°21'52"S 51°15'57"W
RC CARDINAL		1	M	RED.CETAS 2018 3.5 10326	SILVER.CEMAS-UFRGS 3.5 617	3	2020-01-23	2020-04-30	FARM2ENSTA	30°21'52"S 51°15'57"W
RC CARDINAL		1	M	BLUE.CEMAS-UFRGS 3.5 477	BLUE.CEMAS-UFRGS 3.5 478	3	2020-01-23	2020-04-30	FARM2ENSTA	30°21'52"S 51°15'57"W
RC CARDINAL		1	M	BLUE.CEMAS-UFRGS 3.5 482	RED.CETAS 2018 3.5 10439	3	2020-01-23	2020-04-30	FARM2ENSTA	30°21'52"S 51°15'57"W
RC FINCH	R	1	M		RED.CETAS 2018 2.5 01955	1	2020-01-21	2020-04-30	FARM2ENSTA	30°21'52"S 51°15'57"W		1	1	2020-12-01	30°20'02"S 51°14'10"W	4470	1	FL		EUCALYUNDREG	1	RC FINCH
RC FINCH		1	M		RED.CEMAS-UFRGS 2.5 140	3	2020-01-21	2020-04-30	FARM2ENSTA	30°21'52"S 51°15'57"W										(ANTEATER PLACE)	2	RC SPARROW
RC FINCH		1	M		RED.CEMAS-UFRGS 2.5 137	3	2020-01-21	2020-04-30	FARM2ENSTA	30°21'52"S 51°15'57"W											1	GW SALTATOR
RC FINCH		1	F		RED.CEMAS-UFRGS 2.5 135	3	2020-01-21	2020-04-30	FARM2ENSTA	30°21'52"S 51°15'57"W											1	WT HUMMINGBIRD
ULTR GROSBEAK		3	M		SILVER.IBAMA OA 2.8 485135	1	2020-01-22	2020-04-30	FARM2ENSTA	30°21'52"S 51°15'57"W											2	G BAYWING
ULTR GROSBEAK		2	F		RED.CETAS 2018 2.6 11721	1	2020-07-10	2020-09-23	FARM2SEEDNUR	30°20'26"S 51°14'56"W	GRASSL/RIP SHRUBL/EUCALY/CROPS
ULTR GROSBEAK		1	F		SILVER.SISPASS.RSA 2.8 024214	1	2020-07-10	2020-09-23	FARM2SEEDNUR	30°20'26"S 51°14'56"W	(ARAÇÁ STREAM)
ULTR GROSBEAK	R	1	M		RED.CETAS 2018 2.6 12310	2	2020-07-10	2020-09-23	FARM2SEEDNUR	30°20'26"S 51°14'56"W	(SEEDLING NURSERY)	1	1	2020-11-08	30°21'48"S 51°13'47"W	3150	1	FL		RIP SHRUBL	2	GW SALTATOR
ULTR GROSBEAK		2	F		RED.CETAS 2018 2.6 11709	1	2020-07-10	2020-09-23	FARM2SEEDNUR	30°20'26"S 51°14'56"W										(GREATER DAM)	2	RC SPARROW
ULTR GROSBEAK		3	M		RED.CETAS 2018 2.6 11707	1	2020-07-10	2020-09-23	FARM2SEEDNUR	30°20'26"S 51°14'56"W											2	RC FINCH
ULTR GROSBEAK		1	M		RED.CETAS 2018 3.0 02262	1	2020-07-10	2020-09-23	FARM2SEEDNUR	30°20'26"S 51°14'56"W											2	SAFFRON FINCH
ULTR GROSBEAK	R	2	NI		SILVER.CETAS.IBAMA 2.8 0738	1	2020-07-10	2020-09-23	FARM2SEEDNUR	30°20'26"S 51°14'56"W		1	1	2020-11-08	30°21'42"S 51°13'28"W	2470	2			EUCALYUNDREG	2	GW SALTATOR
ULTR GROSBEAK		2	F		RED.CETAS 2018 2.8 08487	1	2020-07-10	2020-09-23	FARM2SEEDNUR	30°20'26"S 51°14'56"W										(CLOSE GREATER DAM)	2	RC FINCH
ULTR GROSBEAK		2	M		RED.CETAS 2018 2.8 08443	2	2020-07-10	2020-09-23	FARM2SEEDNUR	30°20'26"S 51°14'56"W											2	G KISKADEE
RC FINCH		2	M		RED.CETAS 2018 2.6 11745	1	2020-07-10	2020-09-23	FARM2SEEDNUR	30°20'26"S 51°14'56"W											3	RC SPARROW
RC FINCH		2	F		RED.CETAS 2018 2.4 08395	2	2020-07-10	2020-09-23	FARM2SEEDNUR	30°20'26"S 51°14'56"W											2	RC CARDINAL
RC FINCH		1	M		RED.CETAS 2018 2.5 01740	2	2020-07-10	2020-09-23	FARM2SEEDNUR	30°20'26"S 51°14'56"W											1	R HORNERO
RC FINCH		1	M		RED.CETAS 2018 2.5 01741	1	2020-07-10	2020-09-23	FARM2SEEDNUR	30°20'26"S 51°14'56"W											5	SAFFRON FINCH
RC FINCH		2	M		RED.CETAS 2018 2.5 01797	3	2020-07-10	2020-09-23	FARM2SEEDNUR	30°20'26"S 51°14'56"W
RC FINCH		2	M		RED.CETAS 2018 2.5 01742	2	2020-07-10	2020-09-23	FARM2SEEDNUR	30°20'26"S 51°14'56"W
RC FINCH		2	M		RED.CETAS 2018 2.5 01738	1	2020-07-10	2020-09-23	FARM2SEEDNUR	30°20'26"S 51°14'56"W
SAFFRON FINCH		2	M		RED.CETAS 2018 2.6 11640	2	2020-07-10	2020-09-23	FARM2SEEDNUR	30°20'26"S 51°14'56"W
SAFFRON FINCH		2	NI		RED.CETAS 2018 2.8 08482	1	2020-07-10	2020-09-23	FARM2SEEDNUR	30°20'26"S 51°14'56"W
SAFFRON FINCH		2	NI		RED.CETAS 2018 2.6 11647	1	2020-07-10	2020-09-23	FARM2SEEDNUR	30°20'26"S 51°14'56"W
SAFFRON FINCH		2	NI		RED.CETAS 2018 2.6 11639	2	2020-07-10	2020-09-23	FARM2SEEDNUR	30°20'26"S 51°14'56"W
SAFFRON FINCH		2	F		RED.CETAS 2018 2.6 11641	2	2020-07-10	2020-09-23	FARM2SEEDNUR	30°20'26"S 51°14'56"W
SAFFRON FINCH	R	1	M		RED.CETAS 2018 2.6 11741	1	2020-07-10	2020-09-23	FARM2SEEDNUR	30°20'26"S 51°14'56"W		1	2	2020-11-17	30°21'42"S 51°13'28"W	3360	1	FL		RIP SHRUBL	5	SAFFRON FINCH
SAFFRON FINCH		2	M		RED.CETAS 2018 2.6 11723	1	2020-07-10	2020-09-23	FARM2SEEDNUR	30°20'26"S 51°14'56"W										(LANDFILL GREATER DAM)	2	RC CARDINAL
SAFFRON FINCH		2	M		RED.CETAS 2018 2.6 11637	2	2020-07-10	2020-09-23	FARM2SEEDNUR	30°20'26"S 51°14'56"W											1	RC SPARROW
SAFFRON FINCH		1	M		RED.CETAS 2018 2.6 11731	2	2020-07-10	2020-09-23	FARM2SEEDNUR	30°20'26"S 51°14'56"W											1	DC SEEDEATER
SAFFRON FINCH		2	NI		RED.CETAS 2018 2.6 11724	1	2020-07-10	2020-09-23	FARM2SEEDNUR	30°20'26"S 51°14'56"W											1	GB GROSBEAK
SAFFRON FINCH		2	NI		RED.CETAS 2018 2.6 11728	1	2020-07-10	2020-09-23	FARM2SEEDNUR	30°20'26"S 51°14'56"W											1	G KISKADEE
SAFFRON FINCH		2	M		RED.CETAS 2018 2.6 11733	1	2020-07-10	2020-09-23	FARM2SEEDNUR	30°20'26"S 51°14'56"W											1	WC TYRANNULET
SAFFRON FINCH		2	F		RED.CETAS 2018 2.5 02051	2	2020-07-10	2020-09-23	FARM2SEEDNUR	30°20'26"S 51°14'56"W											2	BB BLACK-TYRANT
SAFFRON FINCH		1	M		RED.CETAS 2018 2.6 11732	1	2020-07-10	2020-09-23	FARM2SEEDNUR	30°20'26"S 51°14'56"W
SAFFRON FINCH		2	NI		RED.CETAS 2018 2.6 11726	2	2020-07-10	2020-09-23	FARM2SEEDNUR	30°20'26"S 51°14'56"W
SAFFRON FINCH		2	NI		RED.CETAS 2018 2.6 11642	2	2020-07-10	2020-09-23	FARM2SEEDNUR	30°20'26"S 51°14'56"W
SAFFRON FINCH		2	NI		RED.CETAS 2018 2.6 11747	2	2020-07-10	2020-09-23	FARM2SEEDNUR	30°20'26"S 51°14'56"W
GW SALTATOR		1	M	BLUE.CEMAS-UFRGS 3.5 492	RED.CETAS 2018 3.5 10769	1	2020-07-13	2020-09-23	FARM2SEEDNUR	30°20'26"S 51°14'56"W
GW SALTATOR		3	NI	GOLDEN.CEMAS-UFRGS 3.5 440	RED.CETAS 2018 3.8 10728	1	2020-07-13	2020-09-23	FARM2SEEDNUR	30°20'26"S 51°14'56"W
RC FINCH		1	M		RED.CETAS 2018 2.6 11648	1	2020-07-10	2020-08-11	CEMASUFRGS	30°04'27"S 51°07'35"W	GRASSL/RIP FORESTS
RC FINCH		1	M		RED.CETAS 2018 2.5 01799	2	2020-07-10	2020-08-11	CEMASUFRGS	30°04'27"S 51°07'35"W	(DILÚVIO STREAM)
SAFFRON FINCH		2	NI		RED.CETAS 2018 2.6 11634	2	2020-07-10	2020-08-11	CEMASUFRGS	30°04'27"S 51°07'35"W
SAFFRON FINCH	R	1	M		RED.CETAS 2018 2.5 01736	2	2020-07-10	2020-08-11	CEMASUFRGS	30°04'27"S 51°07'35"W		1	3	2021-03-20	30°07'29"S 51°14'02"W	68	1	FL		GRASSL/RIP FORESTS	5	SAFFRON FINCH
SAFFRON FINCH		1	M		RED.CETAS 2018 2.6 07869	1	2020-07-10	2020-08-11	CEMASUFRGS	30°04'27"S 51°07'35"W										(DILÚVIO STREAM)	1	RC SPARROW
SAFFRON FINCH		2	NI		RED.CETAS 2018 2.6 11729	2	2020-07-10	2020-08-11	CEMASUFRGS	30°04'27"S 51°07'35"W											2	H SPARROW
SAFFRON FINCH		2	NI		RED.CETAS 2018 2.6 11644	2	2020-07-10	2020-08-11	CEMASUFRGS	30°04'27"S 51°07'35"W
ULTR GROSBEAK		2	M		SILVER.IBAMA OA 2.8 544053	2	2020-07-10	2020-09-24	FARM2HOU	30°20'47"S 51°14'48"W	GRASSL/RIP SHRUBL/EUCALY/CROPS
ULTR GROSBEAK		2	NI		SILVER.SISPASS.RSA 2.8 006087	2	2020-07-10	2020-09-24	FARM2HOU	30°20'47"S 51°14'48"W	(ARAÇÁ STREAM)
ULTR GROSBEAK		3	M		RED.CETAS 2018 2.8 08490	1	2020-07-10	2020-09-24	FARM2HOU	30°20'47"S 51°14'48"W
ULTR GROSBEAK		1	M		SILVER.CETAS 2015 3.2 30388	2	2020-07-10	2020-09-24	FARM2HOU	30°20'47"S 51°14'48"W
ULTR GROSBEAK		2	M		RED.CETAS 2018 2.8 08486	1	2020-07-10	2020-09-24	FARM2HOU	30°20'47"S 51°14'48"W
ULTR GROSBEAK	R	1	M		RED.CETAS 2018 2.6 11710	2	2020-07-10	2020-09-24	FARM2HOU	30°20'47"S 51°14'48"W		1	1	2021-08-14	30°21'13"S 51°13'56"W	1720	1	FL		RIP SHRUBL			1	U GROSBEAK
ULTR GROSBEAK		1	M		SILVER.SISPASS.RSA 2.8 006007	2	2020-07-10	2020-09-24	FARM2HOU	30°20'47"S 51°14'48"W										(LESSER DAM)			2	GW SALTATOR
ULTR GROSBEAK	R	2	M		SILVER.CETAS.IBAMA 2.8 0737	2	2020-07-10	2020-09-24	FARM2HOU	30°20'47"S 51°14'48"W		1	1	2020-12-24	30°20'42"S 51°14'17"W	891	1	FL		EUCALYUNDREG	1	U GROSBEAK	2	RC CARDINAL
SAFFRON FINCH		1	M		RED.CETAS 2018 2.5 01904	1	2020-07-10	2020-09-24	FARM2HOU	30°20'47"S 51°14'48"W										(CLOSE BNEGRA FARMHOUSE)	2	RC CARDINAL	2	RC SPARROW
SAFFRON FINCH		2	NI		RED.CETAS 2018 2.5 01866	2	2020-07-10	2020-09-24	FARM2HOU	30°20'47"S 51°14'48"W											2	ST NIGHTJAR	3	SAFFRON FINCH
SAFFRON FINCH		2	M		RED.CETAS 2018 2.6 11738	1	2020-07-10	2020-09-24	FARM2HOU	30°20'47"S 51°14'48"W											5	G CUCKOO	2	G KISKADEE
SAFFRON FINCH		2	NI		RED.CETAS 2018 2.6 11638	2	2020-07-10	2020-09-24	FARM2HOU	30°20'47"S 51°14'48"W											1	PB THRUSH	2	RC FINCH
SAFFRON FINCH		2	NI		RED.CETAS 2018 2.6 07866	2	2020-07-10	2020-09-24	FARM2HOU	30°20'47"S 51°14'48"W											1	RC FINCH	1	YB TYRANT
SAFFRON FINCH		2	NI		RED.CETAS 2018 2.6 11636	2	2020-07-10	2020-09-24	FARM2HOU	30°20'47"S 51°14'48"W
SAFFRON FINCH		1	M		RED.CETAS 2018 2.6 11742	1	2020-07-10	2020-09-24	FARM2HOU	30°20'47"S 51°14'48"W
SAFFRON FINCH		2	NI		RED.CETAS 2018 2.5 01983	1	2020-07-10	2020-09-24	FARM2HOU	30°20'47"S 51°14'48"W
SAFFRON FINCH		2	NI		RED.CETAS 2018 2.5 01871	2	2020-07-10	2020-09-24	FARM2HOU	30°20'47"S 51°14'48"W
SAFFRON FINCH		2	M		RED.CETAS 2018 2.6 11736	1	2020-07-10	2020-09-24	FARM2HOU	30°20'47"S 51°14'48"W
SAFFRON FINCH		2	NI		RED.CETAS 2018 2.5 01869	2	2020-07-10	2020-09-24	FARM2HOU	30°20'47"S 51°14'48"W
SAFFRON FINCH		2	NI		RED.CETAS 2018 2.5 01730	2	2020-07-10	2020-09-24	FARM2HOU	30°20'47"S 51°14'48"W
SAFFRON FINCH		2	M		RED.CETAS 2018 2.5 07853	1	2020-07-10	2020-09-24	FARM2HOU	30°20'47"S 51°14'48"W
SAFFRON FINCH		2	NI		RED.CETAS 2018 2.5 01874	1	2020-07-10	2020-09-24	FARM2HOU	30°20'47"S 51°14'48"W
SAFFRON FINCH		2	NI		RED.CETAS 2018 2.6 07854	1	2020-07-10	2020-09-24	FARM2HOU	30°20'47"S 51°14'48"W
SAFFRON FINCH		1	M		RED.CETAS 2018 2.5 01884	1	2020-07-10	2020-09-24	FARM2HOU	30°20'47"S 51°14'48"W
SAFFRON FINCH	R	2	NI		RED.CETAS 2018 2.5 01891	1	2020-07-10	2020-09-24	FARM2HOU	30°20'47"S 51°14'48"W		1	1	2022-01-30	30°24'36"S 51°14'38"W	7040	1	FL		GRASSL/SHRUBL/EUCALYUNDREG	3	SAFFRON FINCH
SAFFRON FINCH		2	M		RED.CETAS 2018 2.5 01982	2	2020-07-10	2020-09-24	FARM2HOU	30°20'47"S 51°14'48"W										(GREG BORDER)	1	RC SPARROW
SAFFRON FINCH		2	NI		RED.CETAS 2018 2.5 01735	2	2020-07-10	2020-09-24	FARM2HOU	30°20'47"S 51°14'48"W											2	RC CARDINAL
SAFFRON FINCH		2	NI		RED.CETAS 2018 2.6 11643	2	2020-07-10	2020-09-24	FARM2HOU	30°20'47"S 51°14'48"W											2	G BAYWING
SAFFRON FINCH		2	NI		RED.CETAS 2018 2.5 01882	2	2020-07-10	2020-09-24	FARM2HOU	30°20'47"S 51°14'48"W											1	CB THRUSH
SAFFRON FINCH		2	NI		RED.CETAS 2018 2.4 08397	2	2020-07-10	2020-09-24	FARM2HOU	30°20'47"S 51°14'48"W
RC CARDINAL		1	F	BLUE.CEMAS-UFRGS 3.5 790	RED.CETAS 2018 3.8 01513	1	2020-07-13	2020-09-24	FARM2HOU	30°20'47"S 51°14'48"W
RC CARDINAL		3	M	GOLDEN.CEMAS-UFRGS 3.5 780	RED.CETAS 2018 3.8 01587	1	2020-07-13	2020-09-24	FARM2HOU	30°20'47"S 51°14'48"W
RC CARDINAL		2	M	PURPLE.CEMAS-UFRGS 3.5 633	RED.CETAS 2018 3.8 01514	2	2020-07-13	2020-09-24	FARM2HOU	30°20'47"S 51°14'48"W
RC CARDINAL		3	NI	RED.CEMAS-UFRGS 3.5 763	RED.CETAS 2018 3.8 01503	1	2020-07-13	2020-09-24	FARM2HOU	30°20'47"S 51°14'48"W
RC CARDINAL		1	F	PURPLE.CEMAS-UFRGS 3.5 637	RED.CETAS 2018 3.8 01511	1	2020-07-13	2020-09-24	FARM2HOU	30°20'47"S 51°14'48"W
RC CARDINAL	R	1	M	PURPLE.CEMAS-UFRGS 3.5 655	RED.CETAS 2018 3.8 01506	1	2020-07-13	2020-09-24	FARM2HOU	30°20'47"S 51°14'48"W		1	1	2021-08-08	30°21'13"S 51°13'54"W	1820	1	FL		RIP SHRUBL	1	RC CARDINAL
RC FINCH		2	M		RED.CETAS 2018 2.5 01739	2	2020-07-10	2020-09-24	FARM2HOU	30°20'47"S 51°14'48"W										(LESSER DAM)	2	GW SALTATOR
RC FINCH		1	M		GREEN.CEMAS-UFRGS 2.5 102	1	2020-07-10	2020-09-24	FARM2HOU	30°20'47"S 51°14'48"W											2	RC SPARROW
RC FINCH		2	M		RED.CETAS 2018 2.6 11743	1	2020-07-10	2020-09-24	FARM2HOU	30°20'47"S 51°14'48"W											4	SAFFRON FINCH
RC FINCH		2	M		RED.CETAS 2018 2.5 01902	2	2020-07-10	2020-09-24	FARM2HOU	30°20'47"S 51°14'48"W											1	YB TYRANT
RC FINCH		2	M		PURPLE.CEMAS-UFRGS 2.5 087	2	2020-07-10	2020-09-24	FARM2HOU	30°20'47"S 51°14'48"W											1	DC SEEDEATER
RC FINCH		2	M		GREEN.CEMAS-UFRGS 2.5 103	2	2020-07-10	2020-09-24	FARM2HOU	30°20'47"S 51°14'48"W											1	RC FINCH
GW SALTATOR		3	NI	RED.CETAS 2018 3.2 04856	PURPLE.CEMAS-UFRGS 3.5 647	1	2020-07-13	2020-09-24	FARM2HOU	30°20'47"S 51°14'48"W											1	R HAWK
GW SALTATOR		2	NI	GOLDEN.CEMAS-UFRGS 3.5 444	SILVER.SISPASS.RSA 3.5 011524	2	2020-07-13	2020-09-24	FARM2HOU	30°20'47"S 51°14'48"W
GW SALTATOR		3	M	GOLDEN.CEMAS-UFRGS 3.5 445	RED.CETAS 2018 3.5 10317	1	2020-07-13	2020-09-24	FARM2HOU	30°20'47"S 51°14'48"W
GW SALTATOR		2	NI	GOLDEN.CEMAS-UFRGS 3.5 779	RED.CETAS 2018 3.5 10318	2	2020-07-13	2020-09-24	FARM2HOU	30°20'47"S 51°14'48"W
GW SALTATOR		1	F	BLUE.CEMAS-UFRGS 3.5 488	RED.CETAS 2018 3.5 10768	1	2020-07-13	2020-09-24	FARM2HOU	30°20'47"S 51°14'48"W
GW SALTATOR		2	NI	BLUE.CEMAS-UFRGS 3.5 489	GOLDEN.CEMAS-UFRGS 3.5 441	1	2020-07-13	2020-09-24	FARM2HOU	30°20'47"S 51°14'48"W
GW SALTATOR	R	2	NI	PURPLE.CEMAS-UFRGS 3.5 649	RED.CETAS 2018 3.5 10724	1	2020-07-13	2020-09-24	FARM2HOU	30°20'47"S 51°14'48"W		1	1	2021-08-19	30°20'52"S 51°14'29"W	534	1	FL		GROVE FRAG	1	GW SALTATOR
GW SALTATOR		1	M	GOLDEN.CEMAS-UFRGS 3.5 438	RED.CETAS 2018 3.5 10767	2	2020-07-13	2020-09-24	FARM2HOU	30°20'47"S 51°14'48"W										(CLOSE BNEGRA FARMHOUSE)	2	RC SPARROW
GW SALTATOR		3	M	GOLDEN.CEMAS-UFRGS 3.5 446	RED.CETAS 2018 3.5 10312	2	2020-07-13	2020-09-24	FARM2HOU	30°20'47"S 51°14'48"W											2	RC FINCH
GW SALTATOR		2	NI	BLUE.CEMAS-UFRGS 3.5 490	RED.CETAS 2018 3.2 04861	1	2020-07-13	2020-09-24	FARM2HOU	30°20'47"S 51°14'48"W											1	ST MANAKIN
GW SALTATOR		3	NI	PURPLE.CEMAS-UFRGS 3.5 650	RED.CETAS 2018 3.5 10766	2	2020-07-13	2020-09-24	FARM2HOU	30°20'47"S 51°14'48"W											1	WS WOODPECKER
GW SALTATOR		2	NI	BLUE.CEMAS-UFRGS 3.5 491	RED.CETAS 2018 3.5 10778	2	2020-07-13	2020-09-24	FARM2HOU	30°20'47"S 51°14'48"W
GW SALTATOR		1	F	GOLDEN.CEMAS-UFRGS 3.5 436	RED.CETAS 2018 3.5 10744	1	2020-07-13	2020-09-24	FARM2HOU	30°20'47"S 51°14'48"W
GW SALTATOR		2	NI	GOLDEN.CEMAS-UFRGS 3.5 434	RED.CETAS 2018 3.5 10743	2	2020-07-13	2020-09-24	FARM2HOU	30°20'47"S 51°14'48"W
GW SALTATOR		1	M	BLUE.CEMAS-UFRGS 3.5 505	RED.CETAS 2018 3.5 10725	1	2020-07-13	2020-09-24	FARM2HOU	30°20'47"S 51°14'48"W
GW SALTATOR	R	2	M	GOLDEN.CEMAS-UFRGS 3.5 439	RED.CETAS 2018 4.0 05140	1	2020-07-13	2020-09-24	FARM2HOU	30°20'47"S 51°14'48"W		1	1	2021-01-08	30°22'29"S 51°11'58"W	5530	1	FL		EUCALYUNDREG	2	GW SALTATOR
GW SALTATOR		2	NI	PURPLE.CEMAS-UFRGS 3.5 651	RED.CETAS 2018 3.5 10750	2	2020-07-13	2020-09-24	FARM2HOU	30°20'47"S 51°14'48"W										(ROBUSTA WETL)	2	RC SPARROW
GW SALTATOR		2	NI	GOLDEN.CEMAS-UFRGS 3.5 433	RED.CETAS 2018 3.5 10746	1	2020-07-13	2020-09-24	FARM2HOU	30°20'47"S 51°14'48"W											1	RC CARDINAL
GW SALTATOR		2	NI	GOLDEN.CEMAS-UFRGS 3.5 432	RED.CETAS 2018 3.5 10742	2	2020-07-13	2020-09-24	FARM2HOU	30°20'47"S 51°14'48"W											1	R HORNERO
GW SALTATOR		3	NI	RED.CETAS 2018 3.8 01529	GOLDEN.CEMAS-UFRGS 3.5 778	1	2020-07-13	2020-09-24	FARM2HOU	30°20'47"S 51°14'48"W											1	R HAWK
GW SALTATOR		2	NI	GOLDEN.CEMAS-UFRGS 3.5 781	SILVER.IBAMA OA 3.5 238468	1	2020-07-13	2020-09-27	FARM1.2	30°03'54"S 51°35'50"W	GRASSL/RIP SHRUBL/CROPS
GW SALTATOR		2	NI	RED.CETAS 2018 3.2 04711	PURPLE.CEMAS-UFRGS 4.0 792	2	2020-07-13	2020-09-27	FARM1.2	30°03'54"S 51°35'50"W	(OUTFLOW WEIR)
GW SALTATOR		2	NI	RED.CETAS 2018 3.5 10749	BLUE.CEMAS-UFRGS 3.5 495	1	2020-07-13	2020-09-27	FARM1.2	30°03'54"S 51°35'50"W	(STO ANTÔNIO PATH)
GW SALTATOR		3	M	BLUE.CEMAS-UFRGS 3.5 496	SILVER.IBAMA OA 3.5 494671	1	2020-07-13	2020-09-27	FARM1.2	30°03'54"S 51°35'50"W
GW SALTATOR		2	NI	BLUE.CEMAS-UFRGS 3.5 499	SILVER.IBAMA OA 3.5 425127	2	2020-07-13	2020-09-27	FARM1.2	30°03'54"S 51°35'50"W
GW SALTATOR		2	NI	RED.CETAS 2018 3.5 10763	BLUE.CEMAS-UFRGS 3.5 500	1	2020-07-13	2020-09-27	FARM1.2	30°03'54"S 51°35'50"W
GW SALTATOR		1	F	SILVER.IBAMA OA 3.5 310754	PURPLE.CEMAS-UFRGS 4.0 795	2	2020-07-13	2020-09-27	FARM1.2	30°03'54"S 51°35'50"W
GW SALTATOR		2	NI	RED.CETAS 2018 3.5 10719	BLUE.CEMAS-UFRGS 3.5 501	1	2020-07-13	2020-09-27	FARM1.2	30°03'54"S 51°35'50"W
GW SALTATOR		2	NI	BLUE.CEMAS-UFRGS 3.5 502	RED.CETAS 2018 3.2 04852	1	2020-07-13	2020-09-27	FARM1.2	30°03'54"S 51°35'50"W
GW SALTATOR		2	F	GOLDEN.CEMAS-UFRGS 3.5 442	RED.CETAS 2018 3.5 10314	2	2020-07-13	2020-09-27	FARM1.2	30°03'54"S 51°35'50"W
GW SALTATOR		1	M	SILVER.IBAMA OA 3.5 131565	BLUE.CEMAS-UFRGS 3.5 502	1	2020-07-13	2020-09-27	FARM1.2	30°03'54"S 51°35'50"W
GW SALTATOR		2	NI	PURPLE.CEMAS-UFRGS 3.5 645	RED.CETAS 2018 3.2 04718	1	2020-07-13	2020-09-27	FARM1.2	30°03'54"S 51°35'50"W
GW SALTATOR		3	M	GOLDEN.CEMAS-UFRGS 3.5 782	SILVER.IBAMA OA 3.5 310756	1	2020-07-13	2020-09-27	FARM1.2	30°03'54"S 51°35'50"W
GW SALTATOR		3	NI	BLUE.CEMAS-UFRGS 3.5 506	RED.CETAS 2018 3.5 10773	2	2020-07-13	2020-09-27	FARM1.2	30°03'54"S 51°35'50"W
GW SALTATOR		2	NI	BLUE.CEMAS-UFRGS 3.5 507	RED.CETAS 2018 3.5 10775	2	2020-07-13	2020-09-27	FARM1.2	30°03'54"S 51°35'50"W
RC FINCH	R	2	M		RED.CETAS 2018 2.6 11744	3	2020-07-10	2020-09-27	FARM1.2	30°03'54"S 51°35'50"W		1	1	2020-10-17	30°03'34"S 51°36'51"W	1740	1	FL		GRASSL/GROVE FRAG	2	V ORIOLE
ULTR GROSBEAK		2	M		SILVER.IBAMA OA 2.8 341938	1	2020-07-10	2020-09-27	FARM1.2	30°03'54"S 51°35'50"W										(PASSO PIRES)	4	DC SEEDEATER
ULTR GROSBEAK		1	F		GOLDEN.CEMAS-UFRGS 3.0 259	1	2020-07-10	2020-09-27	FARM1.2	30°03'54"S 51°35'50"W											3	GW SALTATOR
RC CARDINAL		2	M	BLUE.CEMAS-UFRGS 3.5 504	RED.CETAS 2018 3.5 10315	2	2020-07-13	2020-09-27	FARM1.2	30°03'54"S 51°35'50"W											2	RC FINCH
RC CARDINAL		2	M	RED.CETAS 2018 3.5 10316	PURPLE.CEMAS-UFRGS 4.0 796	2	2020-07-13	2020-09-27	FARM1.2	30°03'54"S 51°35'50"W											3	SAFFRON FINCH
RC CARDINAL	R	1	M	GOLDEN.CEMAS-UFRGS 3.5 532	RED.CETAS 2018 4.0 05137	1	2020-07-13	2020-09-27	FARM1.2	30°03'54"S 51°35'50"W		1	1	2020-12-03	30°03'27"S 51°35'53"W	804	1	FL		EUCALY/CATTLE CORRALS	4	RC CARDINAL
RC CARDINAL		1	F	GOLDEN.CEMAS-UFRGS 3.5 783	RED.CETAS 2018 4.0 05156	1	2020-07-13	2020-09-27	FARM1.2	30°03'54"S 51°35'50"W											3	SAFFRON FINCH
SAFFRON FINCH		2	NI		RED.CETAS 2018 2.6 11722	2	2020-07-10	2020-09-27	FARM1.2	30°03'54"S 51°35'50"W											5	M PARAKEET
SAFFRON FINCH		2	NI		SILVER.CETAS.IBAMA 2.8 0734	2	2020-07-10	2020-09-27	FARM1.2	30°03'54"S 51°35'50"W											1	R HAWK
SAFFRON FINCH		2	NI		RED.CETAS 2018 2.6 11713	2	2020-07-10	2020-09-27	FARM1.2	30°03'54"S 51°35'50"W
SAFFRON FINCH		2	M		RED.CETAS 2018 2.5 01876	1	2020-07-10	2020-09-27	FARM1.2	30°03'54"S 51°35'50"W
SAFFRON FINCH		2	M		RED.CETAS 2018 3.02407	1	2020-07-10	2020-09-27	FARM1.2	30°03'54"S 51°35'50"W
SAFFRON FINCH		2	M		RED.CETAS 2018 2.5 01883	1	2020-07-10	2020-09-27	FARM1.2	30°03'54"S 51°35'50"W
SAFFRON FINCH		2	M		RED.CETAS 2018 2.5 01908	2	2020-07-10	2020-09-27	FARM1.2	30°03'54"S 51°35'50"W
SAFFRON FINCH		3	NI		RED.CETAS 2018 2.5 01896	2	2020-07-10	2020-09-27	FARM1.2	30°03'54"S 51°35'50"W
SAFFRON FINCH		2	NI		RED.CETAS 2018 2.5 01901	1	2020-07-10	2020-09-27	FARM1.2	30°03'54"S 51°35'50"W
SAFFRON FINCH		2	NI		RED.CETAS 2018 2.5 01985	3	2020-07-10	2020-09-27	FARM1.2	30°03'54"S 51°35'50"W
SAFFRON FINCH		1	M		RED.CETAS 2018 2.6 07804	1	2020-07-10	2020-09-27	FARM1.2	30°03'54"S 51°35'50"W
SAFFRON FINCH		2	M		RED.CETAS 2018 2.5 01867	2	2020-07-10	2020-09-27	FARM1.2	30°03'54"S 51°35'50"W
SAFFRON FINCH		2	NI		RED.CETAS 2018 2.6 11646	1	2020-07-10	2020-09-27	FARM1.2	30°03'54"S 51°35'50"W
SAFFRON FINCH		1	M		RED.CETAS 2018 2.5 01865	1	2020-07-10	2020-09-27	FARM1.2	30°03'54"S 51°35'50"W
SAFFRON FINCH		2	M		RED.CETAS 2018 2.6 11730	2	2020-07-10	2020-09-27	FARM1.2	30°03'54"S 51°35'50"W
SAFFRON FINCH		2	M		RED.CETAS 2018 2.5 01875	3	2020-07-10	2020-09-27	FARM1.2	30°03'54"S 51°35'50"W
SAFFRON FINCH		2	NI		RED.CETAS 2018 2.5 01868	2	2020-07-10	2020-09-27	FARM1.2	30°03'54"S 51°35'50"W
SAFFRON FINCH		2	NI		RED.CETAS 2018 2.5 01864	2	2020-07-10	2020-09-27	FARM1.2	30°03'54"S 51°35'50"W
SAFFRON FINCH		2	NI		RED.CETAS 2018 2.6 07881	2	2020-07-10	2020-09-27	FARM1.2	30°03'54"S 51°35'50"W
SAFFRON FINCH		2	M		RED.CETAS 2018 2.8 08483	2	2020-07-10	2020-09-27	FARM1.2	30°03'54"S 51°35'50"W
SAFFRON FINCH		2	NI		RED.CETAS 2018 2.6 16645	2	2020-07-10	2020-09-27	FARM1.2	30°03'54"S 51°35'50"W
SAFFRON FINCH		2	M		RED.CETAS 2018 2.5 01967	2	2020-07-10	2020-09-27	FARM1.2	30°03'54"S 51°35'50"W
SAFFRON FINCH		2	M		RED.CETAS 2018 2.5 01984	2	2020-07-10	2020-09-27	FARM1.2	30°03'54"S 51°35'50"W
SAFFRON FINCH		2	NI		RED.CETAS 2018 2.6 07858	2	2020-07-10	2020-09-27	FARM1.2	30°03'54"S 51°35'50"W
SAFFRON FINCH		2	M		RED.CETAS 2018 2.6 07857	2	2020-07-10	2020-09-27	FARM1.2	30°03'54"S 51°35'50"W
SAFFRON FINCH		2	NI		RED.CETAS 2018 2.6 07867	2	2020-07-10	2020-09-27	FARM1.2	30°03'54"S 51°35'50"W
SAFFRON FINCH		2	M		RED.CETAS 2018 2.5 01880	2	2020-07-10	2020-09-27	FARM1.2	30°03'54"S 51°35'50"W
SAFFRON FINCH	R	1	M		RED.CETAS 2018 2.5 01878	2	2020-07-10	2020-09-27	FARM1.2	30°03'54"S 51°35'50"W		1	1	2020-12-11	30°03'41"S 51°35'54"W	430	1	RH	NR	GRASSL/GROVE FRAG	1	SAFFRON FINCH
SAFFRON FINCH		2	NI		RED.CETAS 2018 2.6 11740	3	2020-07-10	2020-09-27	FARM1.2	30°03'54"S 51°35'50"W										(SILOS)	1	RC SPARROW
SAFFRON FINCH		2	NI		RED.CETAS 2018 2.6 11746	3	2020-07-10	2020-09-27	FARM1.2	30°03'54"S 51°35'50"W											2	RC CARDINAL
SAFFRON FINCH		2	M		SILVER.CETAS.IBAMA 2.8 0735	3	2020-07-10	2020-09-27	FARM1.2	30°03'54"S 51°35'50"W											2	CB MOCKINGBIRD
SAFFRON FINCH		2	M		RED.CETAS 2018 2.5 01877	3	2020-07-10	2020-09-27	FARM1.2	30°03'54"S 51°35'50"W
SAFFRON FINCH		2	NI		RED.CETAS 2018 2.6 07855	3	2020-07-10	2020-09-27	FARM1.2	30°03'54"S 51°35'50"W
RC FINCH		2	M		RED.CETAS 2018 2.5 01978	2	2020-07-10	2020-09-29	ROUNDGROVE	30°20'31"S 51°18'02"W	FOREST FRAG
RC FINCH		2	M		RED.CETAS 2018 2.5 01968	2	2020-07-10	2020-09-29	ROUNDGROVE	30°20'31"S 51°18'02"W
RC FINCH		1	F		RED.CETAS 2018 2.2 08299	3	2020-07-10	2020-09-29	ROUNDGROVE	30°20'31"S 51°18'02"W
RC FINCH		1	M		RED.CETAS 2018 2.5 01794	2	2020-07-10	2020-09-29	ROUNDGROVE	30°20'31"S 51°18'02"W
RC FINCH		1	M		RED.CETAS 2018 2.6 011743	3	2020-07-10	2020-09-29	ROUNDGROVE	30°20'31"S 51°18'02"W
SAFFRON FINCH		2	NI		RED.CETAS 2018 2.6 11690	1	2020-07-10	2020-09-29	ROUNDGROVE	30°20'31"S 51°18'02"W
SAFFRON FINCH		2	M		RED.CETAS 2018 2.5 01977	2	2020-07-10	2020-09-29	ROUNDGROVE	30°20'31"S 51°18'02"W
SAFFRON FINCH		1	M		SILVER.CETAS.IBAMA 2.8 0736	1	2020-07-10	2020-09-29	ROUNDGROVE	30°20'31"S 51°18'02"W
SAFFRON FINCH		2	NI		RED.CETAS 2018 2.6 07868	2	2020-07-10	2020-09-29	ROUNDGROVE	30°20'31"S 51°18'02"W
SAFFRON FINCH		2	NI		RED.CETAS 2018 2.6 07859	3	2020-07-10	2020-09-29	ROUNDGROVE	30°20'31"S 51°18'02"W
GW SALTATOR	R	1	M	RED.CETAS 2018 3.5 10510	BLUE.CEMAS-UFRGS 3.5 514	1	2020-07-13	2020-09-29	ROUNDGROVE	30°20'31"S 51°18'02"W		1	1	2021-10-02	30°25'06"S 51°13'34"W	10900	1	FL		RIP SHRUBL	1	GW SALTATOR
GW SALTATOR		1	F	PURPLE.CEMAS-UFRGS 3.5 670	SILVER.IBAMA OA 3.5 127756	1	2020-07-13	2020-09-29	ROUNDGROVE	30°20'31"S 51°18'02"W										(PATOS LAKE - BLACK GROVE PATH)	2	RC CARDINAL
GW SALTATOR		2	NI	GREEN.CEMAS-UFRGS 3.5 692	RED.CETAS 2018 3.5 10774	2	2020-07-13	2020-09-29	ROUNDGROVE	30°20'31"S 51°18'02"W											1	RC SPARROW
GW SALTATOR		2	NI	GREEN.CEMAS-UFRGS 3.5 690	RED.CETAS 2018 3.8 01523	1	2020-07-13	2020-09-29	ROUNDGROVE	30°20'31"S 51°18'02"W											5	G CUCKOO
GW SALTATOR		3	NI	GREEN.CEMAS-UFRGS 3.5 688	RED.CETAS 2018 3.5 10723	2	2020-07-13	2020-09-29	ROUNDGROVE	30°20'31"S 51°18'02"W											2	RC FINCH
GW SALTATOR		1	M	GREEN.CEMAS-UFRGS 3.5 687	RED.CETAS 2018 3.5 10777	1	2020-07-13	2020-09-29	ROUNDGROVE	30°20'31"S 51°18'02"W											2	CB THRUSH
GW SALTATOR		2	NI	GREEN.CEMAS-UFRGS 3.5 686	RED.CETAS 2018 3.5 10770	1	2020-07-13	2020-09-29	ROUNDGROVE	30°20'31"S 51°18'02"W
GW SALTATOR		3	M	PURPLE.CEMAS-UFRGS 3.5 644	RED.CETAS 2018 3.2 04849	1	2020-07-13	2020-09-29	ROUNDGROVE	30°20'31"S 51°18'02"W
GW SALTATOR		2	NI	GOLDEN.CEMAS-UFRGS 3.5 447	RED.CETAS 2018 3.8 01520	2	2020-07-13	2020-09-29	ROUNDGROVE	30°20'31"S 51°18'02"W
GW SALTATOR		2	NI	PURPLE.CEMAS-UFRGS 3.5 669	RED.CETAS 2018 3.5 10531	1	2020-07-13	2020-09-29	ROUNDGROVE	30°20'31"S 51°18'02"W
GW SALTATOR		2	NI	GREEN.CEMAS-UFRGS 3.5 684	RED.CETAS 2018 3.5 0771	2	2020-07-13	2020-09-29	ROUNDGROVE	30°20'31"S 51°18'02"W
GW SALTATOR		2	NI	GREEN.CEMAS-UFRGS 3.5 683	RED.CETAS 2018 3.5 10726	2	2020-07-13	2020-09-29	ROUNDGROVE	30°20'31"S 51°18'02"W
GW SALTATOR		1	M	GOLDEN.CEMAS-UFRGS 3.5 443	BLUE.CEMAS-UFRGS 3.5 516	1	2020-07-13	2020-09-29	ROUNDGROVE	30°20'31"S 51°18'02"W
GW SALTATOR		2	M	PURPLE.CEMAS-UFRGS 3.5 641	RED.CETAS 2018 3.5 10764	1	2020-07-13	2020-09-29	ROUNDGROVE	30°20'31"S 51°18'02"W
SAFFRON FINCH		1	M		RED.CETAS 2018 2.5 01986	1	2020-07-13	2020-09-29	ROUNDGROVE	30°20'31"S 51°18'02"W
SAFFRON FINCH		2	M		RED.CETAS 2018 2.5 1881	1	2020-07-13	2020-09-29	ROUNDGROVE	30°20'31"S 51°18'02"W
SAFFRON FINCH		2	NI		RED.CETAS 2018 2.6 07870	2	2020-07-13	2020-09-29	ROUNDGROVE	30°20'31"S 51°18'02"W
SAFFRON FINCH		2	NI		RED.CETAS 2018 2.5 01899	3	2020-07-13	2020-09-29	ROUNDGROVE	30°20'31"S 51°18'02"W
SAFFRON FINCH		2	NI		RED.CETAS 2018 2.5 01893	1	2020-07-13	2020-09-29	ROUNDGROVE	30°20'31"S 51°18'02"W
SAFFRON FINCH		2	NI		RED.CETAS 2018 2.5 01870	1	2020-07-13	2020-09-29	ROUNDGROVE	30°20'31"S 51°18'02"W
SAFFRON FINCH		2	NI		RED.CETAS 2018 2.6 07861	2	2020-07-13	2020-09-29	ROUNDGROVE	30°20'31"S 51°18'02"W
SAFFRON FINCH		2	NI		RED.CETAS 2018 2.5 01734	2	2020-07-13	2020-09-29	ROUNDGROVE	30°20'31"S 51°18'02"W
SAFFRON FINCH		2	NI		RED.CETAS 2018 2.5 01731	1	2020-07-13	2020-09-29	ROUNDGROVE	30°20'31"S 51°18'02"W
SAFFRON FINCH		2	NI		RED.CETAS 2018 2.5 01897	2	2020-07-13	2020-09-29	ROUNDGROVE	30°20'31"S 51°18'02"W
SAFFRON FINCH		2	NI		RED.CETAS 2018 2.5 01873	2	2020-07-13	2020-09-29	ROUNDGROVE	30°20'31"S 51°18'02"W
SAFFRON FINCH		2	NI		RED.CETAS 2018 2.5 01887	1	2020-07-13	2020-09-29	ROUNDGROVE	30°20'31"S 51°18'02"W
SAFFRON FINCH		2	NI		RED.CETAS 2018 2.5 01894	1	2020-07-13	2020-09-29	ROUNDGROVE	30°20'31"S 51°18'02"W
SAFFRON FINCH		2	NI		RED.CETAS 2018 2.5 01898	1	2020-07-13	2020-09-29	ROUNDGROVE	30°20'31"S 51°18'02"W
SAFFRON FINCH		2	NI		RED.CETAS 2018 2.5 01981	2	2020-07-10	2020-09-29	ROUNDGROVE	30°20'31"S 51°18'02"W
SAFFRON FINCH		2	M		RED.CETAS 2018 2.5 01879	3	2020-07-13	2020-09-29	ROUNDGROVE	30°20'31"S 51°18'02"W
SAFFRON FINCH		1	M		RED.CETAS 2018 2.6 07864	1	2020-07-13	2020-09-29	ROUNDGROVE	30°20'31"S 51°18'02"W
SAFFRON FINCH		2	NI		RED.CETAS 2018 2.6 07865	3	2020-07-13	2020-09-29	ROUNDGROVE	30°20'31"S 51°18'02"W
SAFFRON FINCH		2	M		SILVER.CETAS.IBAMA 2.8 0733	2	2020-07-10	2020-09-29	ROUNDGROVE	30°20'31"S 51°18'02"W
SAFFRON FINCH		2	NI		RED.CETAS 2018 2.6 07856	2	2020-07-13	2020-09-29	ROUNDGROVE	30°20'31"S 51°18'02"W
SAFFRON FINCH		2	NI		RED.CETAS 2018 2.5 01866	1	2020-07-13	2020-09-29	ROUNDGROVE	30°20'31"S 51°18'02"W
SAFFRON FINCH		2	NI		RED.CETAS 2018 2.5 01733	1	2020-07-13	2020-09-29	ROUNDGROVE	30°20'31"S 51°18'02"W
SAFFRON FINCH		2	NI		RED.CETAS 2018 2.5 01892	2	2020-07-13	2020-09-29	ROUNDGROVE	30°20'31"S 51°18'02"W
SAFFRON FINCH		1	M		RED.CETAS 2018 2.6 11737	1	2020-07-13	2020-09-29	ROUNDGROVE	30°20'31"S 51°18'02"W		1	1	2020-10-25	30°21'31"S 51°17'51"W	791	1	FL		EUCALY FRAG (ROUND GROVE PATH)	3	SAFFRON FINCH
	R	1	M		RED.CETAS 2018 2.6 11737	1	2020-07-13	2020-09-29	ROUNDGROVE	30°20'31"S 51°18'02"W		2	1	2021-08-14	30°21'04"S 51°14'02"W	6750	1	FL		EUCALYUNDREG	2	RC CARDINAL	1	SAFFRON FINCH
SAFFRON FINCH		2	NI		GOLDEN.CEMAS-UFRGS 3.0 154	3	2020-07-13	2020-09-29	ROUNDGROVE	30°20'31"S 51°18'02"W										(CLOSE LESSER DAM)	1	RC SPARROW	1	RC CARDINAL
SAFFRON FINCH		2	M		RED.CETAS 2018 2.5 01989	3	2020-07-13	2020-09-29	ROUNDGROVE	30°20'31"S 51°18'02"W											5	S COWBIRD	1	G KISKADEE
SAFFRON FINCH		2	NI		RED.CETAS 2018 2.5 01872	3	2020-07-13	2020-09-29	ROUNDGROVE	30°20'31"S 51°18'02"W													1	GW SALTATOR
RC CARDINAL		2	F	BLUE.CEMAS-UFRGS 3.5 789	PURPLE.CEMAS-UFRGS 3.5 646	2	2020-07-13	2020-09-29	ROUNDGROVE	30°20'31"S 51°18'02"W													1	RC SPARROW
RC CARDINAL		1	F	PURPLE.CEMAS-UFRGS 3.5 639	GREEN.CEMAS-UFRGS 3.5 696	2	2020-07-13	2020-09-29	ROUNDGROVE	30°20'31"S 51°18'02"W													1	T PARULA
RC CARDINAL		3	M	PURPLE.CEMAS-UFRGS 3.5 638	RED.CETAS 2018 3.8 01508	2	2020-07-13	2020-09-29	ROUNDGROVE	30°20'31"S 51°18'02"W
RC CARDINAL		2	M	PURPLE.CEMAS-UFRGS 3.5 640	RED.CETAS 2018 3.8 01502	2	2020-07-13	2020-09-29	ROUNDGROVE	30°20'31"S 51°18'02"W
RC CARDINAL	R	1	M	GOLDEN.CEMAS-UFRGS 3.5 430	RED.CETAS 2018 3.5 10740	2	2020-07-13	2020-09-29	ROUNDGROVE	30°20'31"S 51°18'02"W		1	1	2021-01-18	30°22'33"S 51°12'52"W	9150	1	FL		RIP SHRUBL	1	RC CARDINAL
RC CARDINAL		2	M	PURPLE.CEMAS-UFRGS 3.5 632	RED.CETAS 2018 3.8 01509	2	2020-07-13	2020-09-29	ROUNDGROVE	30°20'31"S 51°18'02"W										(DUCKS' DAM)	1	GH ATILLA
RC CARDINAL		1	F		RED.CETAS 2018 3.8 01515	1	2020-07-13	2020-09-29	ROUNDGROVE	30°20'31"S 51°18'02"W											1	GB BECARD
RC CARDINAL		3	M		RED.CEMAS-UFRGS 4.0 812	2	2020-07-13	2020-09-29	ROUNDGROVE	30°20'31"S 51°18'02"W											2	GW SALTATOR
RC CARDINAL		1	M		RED.CEMAS-UFRGS 3.5 543	2	2020-07-13	2020-09-29	ROUNDGROVE	30°20'31"S 51°18'02"W											1	RC SPARROW
RC CARDINAL		2	M		SILVER.IBAMA OA 3.5 127005	2	2020-07-13	2020-09-29	ROUNDGROVE	30°20'31"S 51°18'02"W											1	RC FINCH
GW SALTATOR		3	M	BLUE.CEMAS 3.5 517	RED.CETAS 2018 3.5 10748	2	2020-07-13	2020-09-29	ROUNDGROVE	30°20'31"S 51°18'02"W
GW SALTATOR		3	M	GREEN.CEMAS-UFRGS 3.5 695	RED.CETAS 2018 3.8 01577	2	2020-07-13	2020-09-29	ROUNDGROVE	30°20'31"S 51°18'02"W
GW SALTATOR		1	M	GREEN.CEMAS-UFRGS 3.5 680	SILVER.IBAMA OA 3.5 157164	1	2020-09-16	2020-11-24	FARM2BRIDGE	30°21'51"S 51°16'00"W	GRASSL/RIP SHRUBL/EUCALY/CROPS
GW SALTATOR		1	M	GREEN.CEMAS-UFRGS 3.5 681	RED.CETAS 2018 3.5 10529	1	2020-09-16	2020-11-24	FARM2BRIDGE	30°21'51"S 51°16'00"W	(ARAÇÁ STREAM)
GW SALTATOR		2	NI	GOLDEN.CEMAS-UFRGS 3.5 784	RED.CETAS 2018 3.8 01584	1	2020-09-16	2020-11-24	FARM2BRIDGE	30°21'51"S 51°16'00"W
GW SALTATOR	R	3	M	PURPLE.CEMAS-UFRGS 3.5 658	RED.CETAS 2018 3.5 10530	1	2020-09-16	2020-11-24	FARM2BRIDGE	30°21'51"S 51°16'00"W		2	1	2021-09-16	30°25'35"S 51°14'56"W	7120	2			RIP SHRUBL	2	U GROSBEAK
GW SALTATOR		2	NI	GOLDEN.CEMAS-UFRGS 3.5 448	RED.CETAS 2018 3.5 06497	2	2020-09-16	2020-11-24	FARM2BRIDGE	30°21'51"S 51°16'00"W										(WETBACKLANDS)	2	V ORIOLE
GW SALTATOR		2	NI	GOLDEN.CEMAS-UFRGS 3.5 429	RED.CETAS 2018 3.8 01731	2	2020-09-16	2020-11-24	FARM2BRIDGE	30°21'51"S 51°16'00"W											2	SAFFRON FINCH
GW SALTATOR		3	NI	GOLDEN.CEMAS-UFRGS 3.5 785	RED.CETAS 2018 3.8 01756	2	2020-09-16	2020-11-24	FARM2BRIDGE	30°21'51"S 51°16'00"W											2	RC SPARROW
GW SALTATOR		2	NI	GOLDEN.CEMAS-UFRGS 3.5 786	GOLDEN.CEMAS-UFRGS 3.5 428	1	2020-09-16	2020-11-24	FARM2BRIDGE	30°21'51"S 51°16'00"W											2	T PARULA
RC CARDINAL		2	NI	PURPLE.CEMAS-UFRGS 3.5 653	RED.CETAS 2018 3.5 10525	2	2020-09-16	2020-11-24	FARM2BRIDGE	30°21'51"S 51°16'00"W											1	G KISKADEE
RC CARDINAL	R	3	M	PURPLE.CEMAS-UFRGS 3.5 654	RED.CETAS 2018 3.5 10520	2	2020-09-16	2020-11-24	FARM2BRIDGE	30°21'51"S 51°16'00"W		1	1	2021-02-10	30°19'44"S 51°13'17"W	5760	1	FL		EUCALYUNDREG			1	RC CARDINAL
RC CARDINAL		3	M	GOLDEN.CEMAS-UFRGS 3.5 427	BLUE.CEMAS-UFRGS 3.5 509	3	2020-09-16	2020-11-24	FARM2BRIDGE	30°21'51"S 51°16'00"W										(TIP F ULTRAMARINE)			2	GW SALTATOR
RC CARDINAL		2	NI	PURPLE.CEMAS-UFRGS 3.5 657	RED.CETAS 2018 3.5 10518	3	2020-09-16	2020-11-24	FARM2BRIDGE	30°21'51"S 51°16'00"W													2	RC FINCH
RC CARDINAL		1	F	GOLDEN.CEMAS-UFRGS 3.5 451	RED.CETAS 2018 3.8 01504	2	2020-09-16	2020-11-24	FARM2BRIDGE	30°21'51"S 51°16'00"W													2	RC SPARROW
ULTR GROSBEAK		2	NI		SILVER.CETAS.IBAMA 2.8 0743	1	2020-09-14	2020-11-24	FARM2BRIDGE	30°21'51"S 51°16'00"W													2	G KISKADEE
ULTR GROSBEAK		2	F		RED.CETAS 2018 2.8 08488	2	2020-09-14	2020-11-24	FARM2BRIDGE	30°21'51"S 51°16'00"W													2	SAFFRON FINCH
ULTR GROSBEAK		1	M		RED.CETAS 2018 2.8 30392	1	2020-09-14	2020-11-24	FARM2BRIDGE	30°21'51"S 51°16'00"W
ULTR GROSBEAK		3	M		RED.CETAS 2018 3.2 05070	2	2020-09-14	2020-11-24	FARM2BRIDGE	30°21'51"S 51°16'00"W
ULTR GROSBEAK		1	M		RED.CETAS 2018 2.8 08665	1	2020-09-14	2020-11-24	FARM2BRIDGE	30°21'51"S 51°16'00"W
ULTR GROSBEAK	R	1	M		RED.CETAS 2018 2.8 08399	1	2020-09-14	2020-11-24	FARM2BRIDGE	30°21'51"S 51°16'00"W		1	1	2021-10-12	30°22'10"S 51°14'27"W	2500	1	FL		EUCALYUNDREG			3	U GROSBEAK
ULTR GROSBEAK		1	M		RED.CETAS 2018 2.8 08398	2	2020-09-14	2020-11-24	FARM2BRIDGE	30°21'51"S 51°16'00"W										(CLOSE LARGE DAM)			2	SAFFRON FINCH
ULTR GROSBEAK		1	M		RED.CETAS 2018 2.8 08352	1	2020-09-14	2020-11-24	FARM2BRIDGE	30°21'51"S 51°16'00"W													5	MB PARAKEET
ULTR GROSBEAK		1	M		SILVER.IBAMA OA 2.8 341155	1	2020-09-14	2020-11-24	FARM2BRIDGE	30°21'51"S 51°16'00"W													3	H TANAGER
ULTR GROSBEAK		2	M		SILVER.SISPASS.RSA 2.8 01715	1	2020-09-14	2020-11-24	FARM2BRIDGE	30°21'51"S 51°16'00"W													4	RC SPARROW
ULTR GROSBEAK		2	M		RED.CETAS 2018 2.8 08690	3	2020-09-14	2020-11-24	FARM2BRIDGE	30°21'51"S 51°16'00"W													2	RC CARDINAL
ULTR GROSBEAK		3	NI		SILVER.IBAMA OA 2.8 411304	3	2020-09-14	2020-11-24	FARM2BRIDGE	30°21'51"S 51°16'00"W													1	GB EMERALD
ULTR GROSBEAK		1	M		SILVER.IBAMA OA 2.8 459917	1	2020-09-14	2020-11-24	FARM2BRIDGE	30°21'51"S 51°16'00"W
ULTR GROSBEAK		2	M		RED.CETAS 2018 3.2 05060	3	2020-09-14	2020-11-24	FARM2BRIDGE	30°21'51"S 51°16'00"W
ULTR GROSBEAK		1	M		RED.CETAS 2018 2.8 08691	1	2020-09-14	2020-11-24	FARM2BRIDGE	30°21'51"S 51°16'00"W
ULTR GROSBEAK	R	1	M		RED.CETAS 2018 2.8 12648	1	2020-09-14	2020-11-24	FARM2BRIDGE	30°21'51"S 51°16'00"W		2	1	2022-05-20	30°22'03"S 51°15'15"W	1240	2			EUCALYUNDREG	2	GW SALTATOR
ULTR GROSBEAK		2	NI		RED.CETAS 2018 2.8 12647	2	2020-09-14	2020-11-24	FARM2BRIDGE	30°21'51"S 51°16'00"W										(WHITE SALTATOR)	1	RC FINCH
ULTR GROSBEAK		3	M		SILVER.SISPASS.RSA 2.8 004495	1	2020-09-14	2020-11-24	FARM2BRIDGE	30°21'51"S 51°16'00"W											2	RC SPARROW
ULTR GROSBEAK		1	M		SILVER.SISPASS.RSA 2.8 009806	1	2020-09-14	2020-11-24	FARM2BRIDGE	30°21'51"S 51°16'00"W
ULTR GROSBEAK		1	M		SILVER.IBAMA OA 2.8 412114	1	2020-09-14	2020-11-24	FARM2BRIDGE	30°21'51"S 51°16'00"W
ULTR GROSBEAK	R	2	F		RED.CETAS 2018 2.8 08647	1	2020-09-14	2020-11-24	FARM2BRIDGE	30°21'51"S 51°16'00"W		1	2	2021-02-08	30°21'39"S 51°15'39"W	649	2			EUCALYUNDREG			2	RC CARDINAL
ULTR GROSBEAK	R	2	M		SILVER.IBAMA OA 2.8 543685	1	2020-09-14	2020-11-24	FARM2BRIDGE	30°21'51"S 51°16'00"W		1	1	2021-10-31	30°21'00"S 51°14'44"W	2580	2			GRASSL/GROVE FRAG	2	RC CARDINAL	1	GB GROSBEAK
ULTR GROSBEAK		2	M		RED.CETAS 2018 2.8 12646	3	2020-09-14	2020-11-24	FARM2BRIDGE	30°21'51"S 51°16'00"W										(BNEGRA FARMHOUSE)	4	SAFFRON FINCH	2	RC SPARROW
ULTR GROSBEAK		1	M		SILVER.SISPASS.RSA 2.8 006941	1	2020-09-14	2020-11-24	FARM2BRIDGE	30°21'51"S 51°16'00"W											2	RC SPARROW	1	GW SALTATOR
ULTR GROSBEAK		3	M		RED.CETAS 2018 3.0 02657	2	2020-09-14	2020-11-24	FARM2BRIDGE	30°21'51"S 51°16'00"W											4	G BAYWING	1	RC FINCH
ULTR GROSBEAK		2	NI		SILVER.SISPASS.RSA 2.8 011312	1	2020-09-14	2020-11-24	FARM2BRIDGE	30°21'51"S 51°16'00"W											1	SH WREN
ULTR GROSBEAK	R	2	NI		RED.CETAS 2018 2.8 12636	2	2020-09-14	2020-11-24	FARM2BRIDGE	30°21'51"S 51°16'00"W		1	1	2021-01-05	30°21'21"S 51°14'40"W	2290	2			GROVE FRAG/EUCALYUNDREG	2	GW SALTATOR
SAFFRON FINCH		2	M		RED.CETAS 2018 2.6 07814	2	2020-09-14	2020-11-24	FARM2BRIDGE	30°21'51"S 51°16'00"W										(RIGHT LESSER DAM)	1	RC SPARROW
SAFFRON FINCH		2	M		RED.CETAS 2018 2.2 07814	2	2020-09-14	2020-11-24	FARM2BRIDGE	30°21'51"S 51°16'00"W											1	RC FINCH
SAFFRON FINCH		2	M		RED.CETAS 2018 2.2 07873	2	2020-09-14	2020-11-24	FARM2BRIDGE	30°21'51"S 51°16'00"W											3	G BAYWING
SAFFRON FINCH		2	M		RED.CETAS 2018 2.2 08129	2	2020-09-14	2020-11-24	FARM2BRIDGE	30°21'51"S 51°16'00"W											1	DC SEEDEATER
SAFFRON FINCH		2	M		RED.CETAS 2018 2.0 05663	2	2020-09-14	2020-11-24	FARM2BRIDGE	30°21'51"S 51°16'00"W
SAFFRON FINCH	R	1	M		RED.CETAS 2018 2.4 12236	2	2020-09-14	2020-11-24	FARM2BRIDGE	30°21'51"S 51°16'00"W		1	2	2020-12-26	30°21'51"S 51°16'00"W	3860	1	FL		EUCALY FRAG	4	SAFFRON FINCH
SAFFRON FINCH		2	NI		RED.CETAS 2018 2.0 05335	2	2020-09-14	2020-11-24	FARM2BRIDGE	30°21'51"S 51°16'00"W										(ROUND GROVE PATH)	2	RC SPARROW
SAFFRON FINCH		2	M		RED.CETAS 2018 2.2 08341	2	2020-09-14	2020-11-24	FARM2BRIDGE	30°21'51"S 51°16'00"W											1	U GROSBEAK
SAFFRON FINCH		2	NI		RED.CETAS 2018 2.2 08342	3	2020-09-14	2020-11-24	FARM2BRIDGE	30°21'51"S 51°16'00"W											5	CC BLACKBIRD
SAFFRON FINCH		2	M		RED.CETAS 2018 2.4 08541	2	2020-09-14	2020-11-24	FARM2BRIDGE	30°21'51"S 51°16'00"W											2	R HORNERO
SAFFRON FINCH		2	NI		RED.CETAS 2018 2.6 07829	3	2020-09-14	2020-11-24	FARM2BRIDGE	30°21'51"S 51°16'00"W
SAFFRON FINCH		2	M		RED.CETAS 2018 2.6 07830	2	2020-09-14	2020-11-24	FARM2BRIDGE	30°21'51"S 51°16'00"W
SAFFRON FINCH		2	M		RED.CETAS 2018 2.2 08346	2	2020-09-14	2020-11-24	FARM2BRIDGE	30°21'51"S 51°16'00"W
SAFFRON FINCH		2	M		RED.CETAS 2018 2.6 08000	2	2020-09-14	2020-11-24	FARM2BRIDGE	30°21'51"S 51°16'00"W
SAFFRON FINCH		1	M		RED.CETAS 2018 2.4 08518	2	2020-09-14	2020-11-24	FARM2BRIDGE	30°21'51"S 51°16'00"W
SAFFRON FINCH		1	M		RED.CETAS 2018 2.4 08510	3	2020-09-14	2020-11-24	FARM2BRIDGE	30°21'51"S 51°16'00"W
SAFFRON FINCH		2	NI		RED.CETAS 2018 2.4 08571	3	2020-09-14	2020-11-24	FARM2BRIDGE	30°21'51"S 51°16'00"W
SAFFRON FINCH		2	M		RED.CETAS 2018 2.2 08343	3	2020-09-14	2020-11-24	FARM2BRIDGE	30°21'51"S 51°16'00"W
SAFFRON FINCH		2	M		RED.CETAS 2018 2.4 08535	2	2020-09-14	2020-11-24	FARM2BRIDGE	30°21'51"S 51°16'00"W
SAFFRON FINCH		2	M		RED.CETAS 2018 2.2 08345	2	2020-09-14	2020-11-24	FARM2BRIDGE	30°21'51"S 51°16'00"W
SAFFRON FINCH	R	2	M		RED.CETAS 2018 2.5 01789	2	2020-09-14	2020-11-24	FARM2BRIDGE	30°21'51"S 51°16'00"W		1	1	2021-01-18	30°22'30"S 51°12'51"W	5170	1	FL		RIP SHRUBL	1	SAFFRON FINCH
SAFFRON FINCH		2	M		RED.CETAS 2018 2.4 08514	2	2020-09-14	2020-11-24	FARM2BRIDGE	30°21'51"S 51°16'00"W										(DUCKS' DAM)	2	GW SALTATOR
SAFFRON FINCH		2	NI		RED.CETAS 2018 2.4 08694	3	2020-09-14	2020-11-24	FARM2BRIDGE	30°21'51"S 51°16'00"W											2	RC CARDINAL
SAFFRON FINCH		2	NI		RED.CETAS 2018 2.6 07833	3	2020-09-14	2020-11-24	FARM2BRIDGE	30°21'51"S 51°16'00"W											2	RC SPARROW
SAFFRON FINCH		2	NI		RED.CETAS 2018 2.5 01791	3	2020-09-14	2020-11-24	FARM2BRIDGE	30°21'51"S 51°16'00"W											2	T PARULA
SAFFRON FINCH		2	M		RED.CETAS 2018 2.4 08511	2	2020-09-14	2020-11-24	FARM2BRIDGE	30°21'51"S 51°16'00"W											1	BB FOLIAGE-GLEANER
SAFFRON FINCH		2	M		RED.CETAS 2018 2.4 08536	2	2020-09-14	2020-11-24	FARM2BRIDGE	30°21'51"S 51°16'00"W
SAFFRON FINCH		1	M		RED.CETAS 2018 2.2 07865	1	2020-09-14	2020-11-24	FARM2BRIDGE	30°21'51"S 51°16'00"W
SAFFRON FINCH		2	M		RED.CETAS 2018 2.4 08697	2	2020-09-14	2020-11-24	FARM2BRIDGE	30°21'51"S 51°16'00"W
SAFFRON FINCH		2	NI		RED.CETAS 2018 2.6 07839	2	2020-09-14	2020-11-24	FARM2BRIDGE	30°21'51"S 51°16'00"W
SAFFRON FINCH		2	NI		RED.CETAS 2018 2.6 07013	2	2020-09-14	2020-11-24	FARM2BRIDGE	30°21'51"S 51°16'00"W
SAFFRON FINCH		2	NI		RED.CETAS 2018 2.4 08569	2	2020-09-14	2020-11-24	FARM2BRIDGE	30°21'51"S 51°16'00"W
SAFFRON FINCH		2	NI		RED.CETAS 2018 2.4 08556	2	2020-09-14	2020-11-24	FARM2BRIDGE	30°21'51"S 51°16'00"W
SAFFRON FINCH		1	M		RED.CETAS 2018 2.4 08542	1	2020-09-14	2020-11-24	FARM2BRIDGE	30°21'51"S 51°16'00"W
SAFFRON FINCH		2	NI		RED.CETAS 2018 2.4 08553	2	2020-09-14	2020-11-24	FARM2BRIDGE	30°21'51"S 51°16'00"W
SAFFRON FINCH		2	M		RED.CETAS 2018 2.4 08699	2	2020-09-14	2020-11-24	FARM2BRIDGE	30°21'51"S 51°16'00"W
SAFFRON FINCH		2	M		RED.CETAS 2018 2.6 07832	2	2020-09-14	2020-11-24	FARM2BRIDGE	30°21'51"S 51°16'00"W
SAFFRON FINCH		2	M		RED.CETAS 2018 2.4 08509	2	2020-09-14	2020-11-24	FARM2BRIDGE	30°21'51"S 51°16'00"W
SAFFRON FINCH		2	M		RED.CETAS 2018 2.4 08507	3	2020-09-14	2020-11-24	FARM2BRIDGE	30°21'51"S 51°16'00"W
SAFFRON FINCH		2	NI		RED.CETAS 2018 2.4 08548	3	2020-09-14	2020-11-24	FARM2BRIDGE	30°21'51"S 51°16'00"W
SAFFRON FINCH		2	NI		RED.CETAS 2018 2.2 08340	3	2020-09-14	2020-11-24	FARM2BRIDGE	30°21'51"S 51°16'00"W
SAFFRON FINCH		2	M		RED.CETAS 2018 2.4 08516	2	2020-09-14	2020-11-24	FARM2BRIDGE	30°21'51"S 51°16'00"W
SAFFRON FINCH		2	M		RED.CETAS 2018 2.6 07835	2	2020-09-14	2020-11-24	FARM2BRIDGE	30°21'51"S 51°16'00"W
SAFFRON FINCH		2	M		SILVER.SISPASS.RSA 2.8 03136	2	2020-09-14	2020-11-24	FARM2BRIDGE	30°21'51"S 51°16'00"W
SAFFRON FINCH		2	M		RED.CETAS 2018 2.6 07844	1	2020-09-14	2020-11-24	FARM2BRIDGE	30°21'51"S 51°16'00"W
SAFFRON FINCH		2	M		RED.CETAS 2018 2.4 08521	2	2020-09-14	2020-11-24	FARM2BRIDGE	30°21'51"S 51°16'00"W
SAFFRON FINCH		2	M		RED.CETAS 2018 2.4 08531	1	2020-09-14	2020-11-24	FARM2BRIDGE	30°21'51"S 51°16'00"W
SAFFRON FINCH		2	NI		RED.CETAS 2018 2.4 08563	2	2020-09-14	2020-11-24	FARM2BRIDGE	30°21'51"S 51°16'00"W
SAFFRON FINCH		2	NI		RED.CETAS 2018 2.4 08560	2	2020-09-14	2020-11-24	FARM2BRIDGE	30°21'51"S 51°16'00"W
SAFFRON FINCH		1	M		RED.CETAS 2018 2.4 08695	2	2020-09-14	2020-11-24	FARM2BRIDGE	30°21'51"S 51°16'00"W
SAFFRON FINCH		2	NI		RED.CETAS 2018 2.4 08329	2	2020-09-14	2020-11-24	FARM2BRIDGE	30°21'51"S 51°16'00"W
RC FINCH		1	M		RED.CETAS 2018 2.5 02056	3	2020-09-14	2020-11-24	FARM2BRIDGE	30°21'51"S 51°16'00"W
RC FINCH		1	M		RED.CETAS 2018 2.6 07863	3	2020-09-14	2020-11-24	FARM2BRIDGE	30°21'51"S 51°16'00"W
RC FINCH		2	M		GREEN.CEMAS-UFRGS 2.5 102	2	2020-09-14	2020-11-24	FARM2BRIDGE	30°21'51"S 51°16'00"W
RC FINCH		1	M		RED.CETAS 2018 2.6 07837	1	2020-09-14	2020-11-24	FARM2BRIDGE	30°21'51"S 51°16'00"W
RC FINCH		1	M		RED.CETAS 2018 2.4 08581	1	2020-09-14	2020-11-24	FARM2BRIDGE	30°21'51"S 51°16'00"W
GW SALTATOR		2	NI	PURPLE.CEMAS-UFRGS 3.5 663	RED.CETAS 2018 3.5 10528	2	2020-09-16	2020-11-27	FARM3CAPYDAM	30°24'59"S 51°15'35"W	GRASSL/GROVE FRAG/EUCALY
GW SALTATOR		3	M	PURPLE.CEMAS-UFRGS 3.5 661	RED.CETAS 2018 3.5 04863	2	2020-09-16	2020-11-27	FARM3CAPYDAM	30°24'59"S 51°15'35"W	(CAPYBARA DAM)
SAFFRON FINCH		2	NI		RED.CETAS 2018 2.6 078432	2	2020-09-14	2020-11-27	FARM3CAPYDAM	30°24'59"S 51°15'35"W
SAFFRON FINCH		2	NI		RED.CETAS 2018 2.6 07836	3	2020-09-14	2020-11-27	FARM3CAPYDAM	30°24'59"S 51°15'35"W
SAFFRON FINCH		2	M		GOLDEN.CEMAS-UFRGS 3.0 257	1	2020-09-14	2020-11-27	FARM3CAPYDAM	30°24'59"S 51°15'35"W
SAFFRON FINCH		2	M		RED.CETAS 2018 2.6 07842	2	2020-09-14	2020-11-27	FARM3CAPYDAM	30°24'59"S 51°15'35"W
SAFFRON FINCH		2	NI		RED.CETAS 2018 2.4 08550	3	2020-09-14	2020-11-27	FARM3CAPYDAM	30°24'59"S 51°15'35"W
SAFFRON FINCH		1	M		RED.CETAS 2018 2.4 08698	2	2020-09-14	2020-11-27	FARM3CAPYDAM	30°24'59"S 51°15'35"W
SAFFRON FINCH		1	M		RED.CETAS 2018 2.4 08526	2	2020-09-14	2020-11-27	FARM3CAPYDAM	30°24'59"S 51°15'35"W
SAFFRON FINCH	R	2	NI		RED.CETAS 2018 2.8 08671	2	2020-09-14	2020-11-27	FARM3CAPYDAM	30°24'59"S 51°15'35"W		1	1	2021-12-09	30°25'05"S 51°15'14"W	585	1	FL		GRASSL/GROVE FRAG/EUCALY	4	SAFFRON FINCH
SAFFRON FINCH		2	M		RED.CETAS 2018 2.6 07846	2	2020-09-14	2020-11-27	FARM3CAPYDAM	30°24'59"S 51°15'35"W										(CAPYBARA DAM)	1	U GROSBEAK
SAFFRON FINCH		2	NI		RED.CETAS 2018 2.5 01790	3	2020-09-14	2020-11-27	FARM3CAPYDAM	30°24'59"S 51°15'35"W											2	CB TANAGER
SAFFRON FINCH		2	NI		RED.CETAS 2018 2.4 08573	2	2020-09-14	2020-11-27	FARM3CAPYDAM	30°24'59"S 51°15'35"W											2	T PARULA
SAFFRON FINCH		1	M		SILVER.SISPASS.RSA 2.8 021368	1	2020-09-14	2020-11-27	FARM3CAPYDAM	30°24'59"S 51°15'35"W											1	GC PLOVERCREST
SAFFRON FINCH		1	M		SILVER.SISPASS RSA 2.8 019913	1	2020-09-14	2020-11-27	FARM3CAPYDAM	30°24'59"S 51°15'35"W											2	RC FINCH
SAFFRON FINCH		2	M		RED.CETAS 2018 2.4 08529	2	2020-09-14	2020-11-27	FARM3CAPYDAM	30°24'59"S 51°15'35"W											1	RC SPARROW
SAFFRON FINCH		2	M		RED.CETAS 2018 2.4 08561	3	2020-09-14	2020-11-27	FARM3CAPYDAM	30°24'59"S 51°15'35"W
SAFFRON FINCH		2	NI		RED.CETAS 2018 2.6 07841	3	2020-09-14	2020-11-27	FARM3CAPYDAM	30°24'59"S 51°15'35"W
SAFFRON FINCH		2	M		RED.CETAS 2018 2.4 08533	2	2020-09-14	2020-11-27	FARM3CAPYDAM	30°24'59"S 51°15'35"W
SAFFRON FINCH		2	NI		RED.CETAS 2018 2.4 08562	2	2020-09-14	2020-11-27	FARM3CAPYDAM	30°24'59"S 51°15'35"W
SAFFRON FINCH		1	M		RED.CETAS 2018 2.8 08358	2	2020-09-14	2020-11-27	FARM3CAPYDAM	30°24'59"S 51°15'35"W
SAFFRON FINCH		2	NI		RED.CETAS 2018 2.4 08567	2	2020-09-14	2020-11-27	FARM3CAPYDAM	30°24'59"S 51°15'35"W
RC FINCH	R	1	M		RED.CETAS 2018 2.5 02062	3	2020-09-14	2020-11-27	FARM3CAPYDAM	30°24'59"S 51°15'35"W		1	1	2021-02-06	30°20'14"S 51°13'42"W	9160	1	FL		EUCALYUNDREG	3	RC FINCH
RC FINCH		1	M		RED.CETAS 2018 2.5 01801	2	2020-09-14	2020-11-27	FARM3CAPYDAM	30°24'59"S 51°15'35"W										(TIP F ULTRAMARINE)	3	RC SPARROW
RC FINCH		1	M		RED.CETAS 2018 2.5 02055	2	2020-09-14	2020-11-27	FARM3CAPYDAM	30°24'59"S 51°15'35"W											2	GW SALTATOR
RC FINCH		1	M		RED.CETAS 2018 2.5 01795	2	2020-09-14	2020-11-27	FARM3CAPYDAM	30°24'59"S 51°15'35"W											1	SAFFRON FINCH
RC FINCH		1	M		RED.CETAS 2018 2.5 01787	2	2020-09-14	2020-11-27	FARM3CAPYDAM	30°24'59"S 51°15'35"W
RC FINCH		2	F		RED.CETAS 2018 2.8 12643	2	2020-09-14	2020-11-27	FARM3CAPYDAM	30°24'59"S 51°15'35"W
RC FINCH		1	M		SILVER.SISPASS.RSA 2.4 000915	1	2020-09-14	2020-11-27	FARM3CAPYDAM	30°24'59"S 51°15'35"W
RC FINCH		1	M		RED.CETAS 2018 2.5 01796	2	2020-09-14	2020-11-27	FARM3CAPYDAM	30°24'59"S 51°15'35"W
RC FINCH		1	M		RED.CETAS 2018 2.5 01792	1	2020-09-14	2020-11-27	FARM3CAPYDAM	30°24'59"S 51°15'35"W
RC FINCH		1	F		RED.CETAS 2018 2.6 07838	1	2020-09-14	2020-11-27	FARM3CAPYDAM	30°24'59"S 51°15'35"W
RC FINCH		2	F		RED.CETAS 2018 2.4 08580	2	2020-09-14	2020-11-27	FARM3CAPYDAM	30°24'59"S 51°15'35"W
RC FINCH		1	M		RED.CETAS 2018 2.5 01799	1	2020-09-14	2020-11-27	FARM3CAPYDAM	30°24'59"S 51°15'35"W
ULTR GROSBEAK		1	M		RED.CETAS 2018 2.8 08344	2	2020-09-14	2020-11-27	FARM3CAPYDAM	30°24'59"S 51°15'35"W
ULTR GROSBEAK		2	NI		RED.CETAS 2018 2.8 12645	2	2020-09-14	2020-11-27	FARM3CAPYDAM	30°24'59"S 51°15'35"W
ULTR GROSBEAK		1	M		RED.CETAS 2018 2.8 12644	2	2020-09-14	2020-11-27	FARM3CAPYDAM	30°24'59"S 51°15'35"W
ULTR GROSBEAK		3	M		RED.CETAS 2018 2.8 08615	1	2020-09-14	2020-11-27	FARM3CAPYDAM	30°24'59"S 51°15'35"W
ULTR GROSBEAK		2	M		RED.CETAS 2018 3.0 02654	1	2020-09-14	2020-11-27	FARM3CAPYDAM	30°24'59"S 51°15'35"W
ULTR GROSBEAK		1	M		SILVER.IBAMA OA 2.8 341930	2	2020-09-14	2020-11-27	FARM3CAPYDAM	30°24'59"S 51°15'35"W
ULTR GROSBEAK		3	M		SILVER.SISPASS.RSA 2.8 022325	1	2020-09-14	2020-11-27	FARM3CAPYDAM	30°24'59"S 51°15'35"W
ULTR GROSBEAK		1	M		RED.CETAS 2018 2.8 08351	1	2020-09-14	2020-11-27	FARM3CAPYDAM	30°24'59"S 51°15'35"W
ULTR GROSBEAK		2	M		GOLDEN.CEMAS-UFRGS 3.0 256	2	2020-07-10	2020-11-27	FARM3CAPYDAM	30°24'59"S 51°15'35"W
ULTR GROSBEAK		1	M		SILVER.IBAMA OA 2.8 543566	1	2020-09-14	2020-11-27	FARM3CAPYDAM	30°24'59"S 51°15'35"W
ULTR GROSBEAK		1	M		SILVER.SISPASS.RSA 2.8 020490	1	2020-09-14	2020-11-27	FARM3CAPYDAM	30°24'59"S 51°15'35"W
ULTR GROSBEAK	R	2	M		SILVER.IBAMA OA 2.8 505902	1	2020-09-14	2020-11-27	FARM3CAPYDAM	30°24'59"S 51°15'35"W		1	1	2021-09-12	30°24'38"S 51°15'00"W	2540	1	FL		EUCALYUNDREG	3	RC CARDINAL
ULTR GROSBEAK		1	M		RED.CETAS 2018 2.8 08400	3	2020-09-14	2020-11-27	FARM3CAPYDAM	30°24'59"S 51°15'35"W										(BLACK GROVE)	3	GW SALTATOR
ULTR GROSBEAK		1	F		RED.CETAS 2018 2.8 08655	1	2020-09-14	2020-11-27	FARM3CAPYDAM	30°24'59"S 51°15'35"W											2	RC SPARROW
ULTR GROSBEAK		1	M		RED.CETAS 2018 3.0 02660	1	2020-09-14	2020-11-27	FARM3CAPYDAM	30°24'59"S 51°15'35"W											2	T PARULA
RC CARDINAL		2	NI		PURPLE.CEMAS-UFRGS 3.5 664	2	2020-09-16	2020-11-27	FARM3CAPYDAM	30°24'59"S 51°15'35"W											2	GB EMERALD
RC CARDINAL		2	NI	PURPLE.CEMAS-UFRGS 3.5 660	RED.CETAS 2018 3.5 10516	2	2020-09-16	2020-11-27	FARM3CAPYDAM	30°24'59"S 51°15'35"W											2	RC FINCH
RC CARDINAL		3	NI	PURPLE.CEMAS-UFRGS 3.5 667	RED.CETAS 2018 3.5 10522	3	2020-09-16	2020-11-27	FARM3CAPYDAM	30°24'59"S 51°15'35"W											1	U GROSBEAK
RC CARDINAL		2	NI	PURPLE.CEMAS-UFRGS 3.5 668	RED.CETAS 2018 3.5 10512	3	2020-09-16	2020-11-27	FARM3CAPYDAM	30°24'59"S 51°15'35"W
RC CARDINAL		1	M	PURPLE.CEMAS-UFRGS 3.5 665	RED.CETAS 2018 3.5 10523	2	2020-09-16	2020-11-27	FARM3CAPYDAM	30°24'59"S 51°15'35"W
RC CARDINAL	R	1	M	BLUE.CEMAS-UFRGS 3.5 512	RED.CETAS 2018 3.5 10526	3	2020-09-16	2020-11-27	FARM3CAPYDAM	30°24'59"S 51°15'35"W		1	1	2021-09-02	30°24'30"S 51°13'17"O	3240	1	FL		RIP SHRUBL	2	RC CARDINAL
RC CARDINAL		2	F	PURPLE.CEMAS-UFRGS 3.5 666	RED.CETAS 2018 3.5 10517	3	2020-09-16	2020-11-27	FARM3CAPYDAM	30°24'59"S 51°15'35"W										(PATOS LAKE)	2	WB WARBLER
RC CARDINAL		1	M	GOLDEN.CEMAS-UFRGS 3.5 776	RED.CETAS 2018 4.0 04855	2	2020-09-16	2020-11-27	FARM3CAPYDAM	30°24'59"S 51°15'35"W											3	G BAYWING
RC CARDINAL		2	M	GOLDEN.CEMAS-UFRGS 3.5 775	RED.CETAS 2018 3.5 10513	2	2020-09-16	2020-11-27	FARM3CAPYDAM	30°24'59"S 51°15'35"W											1	G KISKADEE
RC CARDINAL		1	M	GOLDEN.CEMAS-UFRGS 3.5 774	RED.CETAS 2018 3.5 10524	2	2020-09-16	2020-11-27	FARM3CAPYDAM	30°24'59"S 51°15'35"W
RC CARDINAL		2	F	PURPLE.CEMAS-UFRGS 3.5 631	RED.CETAS 2018 3.5 10738	1	2020-09-16	2020-11-27	FARM3CAPYDAM	30°24'59"S 51°15'35"W
RC CARDINAL		1	M	GOLDEN.CEMAS-UFRGS 3.5 773	RED.CETAS 2018 3.8 01535	2	2020-09-16	2020-11-27	FARM3CAPYDAM	30°24'59"S 51°15'35"W
RC CARDINAL		2	M	GOLDEN.CEMAS-UFRGS 3.5 450	RED.CETAS 2018 3.5 01507	2	2020-09-16	2020-12-01	FARM3PADD2	30°22'36"S 51°15'32"W	GRASSL/RIP SHRUBL/EUCALY/CROPS
RC CARDINAL		2	M	BLUE.CEMAS-UFRGS 3.5 787	RED.CETAS 2018 3.5 01505	2	2020-09-16	2020-12-01	FARM3PADD2	30°22'36"S 51°15'32"W	(ARAÇÁ STREAM)
RC CARDINAL		2	F	RED.CEMAS-UFRGS 3.5 815	RED.CETAS 2018 3.5 01505	3	2020-09-16	2020-12-01	FARM3PADD2	30°22'36"S 51°15'32"W	(IRRIGATION CANAL - BUMP STATION)
RC CARDINAL		3	M	PURPLE.CEMAS-UFRGS 3.5 797	SILVER.CETAS.IBAMA 4.0 03433	1	2020-09-16	2020-12-01	FARM3PADD2	30°22'36"S 51°15'32"W
RC CARDINAL		2	M	RED.CEMAS-UFRGS 3.5 831	SILVER.CETAS 2015 3.2 04730	2	2020-09-16	2020-12-01	FARM3PADD2	30°22'36"S 51°15'32"W
RC CARDINAL		2	NI	GREEN.CEMAS-UFRGS 3.5 697	SILVER.CETAS.IBAMA 3.5 019980	2	2020-09-16	2020-12-01	FARM3PADD2	30°22'36"S 51°15'32"W
GW SALTATOR		3	NI	GREEN.CEMAS-UFRGS 4.0 802	SILVER.IBAMA OA 3.5 524971	1	2020-09-16	2020-12-01	FARM3PADD2	30°22'36"S 51°15'32"W
GW SALTATOR	R	2	NI	RED.CETAS 2018 3.510596	RED.CETAS 2018 3.5 10772	2	2020-09-16	2020-12-01	FARM3PADD2	30°22'36"S 51°15'32"W		1	1	2022-05-30	30°23'29"S 51°11'31"W	6610	2			EUCALYUNDREG	3	GW SALTATOR
GW SALTATOR		1	M	GOLDEN.CEMAS-UFRGS 3.5 443	SILVER.SISPASS.RSA 3.5 101709	1	2020-09-16	2020-12-01	FARM3PADD2	30°22'36"S 51°15'32"W										(BEYOND ROBUSTA)	2	RC SPARROW
GW SALTATOR		2	NI	GOLDEN.CEMAS-UFRGS 3.5 442	RED.CETAS 2018 4.0 05160	2	2020-09-16	2020-12-01	FARM3PADD2	30°22'36"S 51°15'32"W											2	RC FINCH
GW SALTATOR		3	NI	BLUE.CEMAS-UFRGS 3.5 484	RED.CETAS 2018 3.8 0584	2	2020-09-16	2020-12-01	FARM3PADD2	30°22'36"S 51°15'32"W											2	RB PEPPERSHRIKE
RC FINCH		1	M		RED.CETAS 2018 2.6 11719	1	2020-09-15	2020-12-01	FARM3PADD2	30°22'36"S 51°15'32"W											2	T PARULA
RC FINCH		1	M		RED.CETAS 2018 2.5 01744	1	2020-09-15	2020-12-01	FARM3PADD2	30°22'36"S 51°15'32"W											1	GT WARBLING-FINCH
RC FINCH		2	M		RED.CETAS 2018 2.6 07862	2	2020-09-15	2020-12-01	FARM3PADD2	30°22'36"S 51°15'32"W											1	YO FLYCATCHER
RC FINCH		1	F		RED.CETAS 2018 2.6 07840	2	2020-09-15	2020-12-01	FARM3PADD2	30°22'36"S 51°15'32"W
RC FINCH		2	M		RED.CETAS 2018 2.5 02059	1	2020-09-15	2020-12-01	FARM3PADD2	30°22'36"S 51°15'32"W
RC FINCH	R	1	M		RED.CETAS 2018 2.4 08578	1	2020-09-15	2020-12-01	FARM3PADD2	30°22'36"S 51°15'32"W		1	1	2022-09-10	30°24'22"S 51°13'54"W	4200	1	FL		EUCALYUNDREG	3	RC FINCH
RC FINCH		1	M		RED.CETAS 2018 2.4 08579	1	2020-09-15	2020-12-01	FARM3PADD2	30°22'36"S 51°15'32"W										(BLACK GROVE)	1	WC TYRANNULET
SAFFRON FINCH		2	NI		RED.CETAS 2018 2.6 11649	2	2020-09-15	2020-12-01	FARM3PADD2	30°22'36"S 51°15'32"W											1	RC SPARROW
SAFFRON FINCH		2	NI		RED.CETAS 2018 2.6 117641	3	2020-09-15	2020-12-01	FARM3PADD2	30°22'36"S 51°15'32"W											2	GW SALTATOR
SAFFRON FINCH		2	M		RED.CETAS 2018 2.6 11735	3	2020-09-15	2020-12-01	FARM3PADD2	30°22'36"S 51°15'32"W											1	GH OWL
SAFFRON FINCH		2	M		SILVER.IBAMA OA 2.8 231739	3	2020-09-15	2020-12-01	FARM3PADD2	30°22'36"S 51°15'32"W
SAFFRON FINCH		1	M		SILVER.IBAMA 05-06 2.8 104136	1	2020-09-15	2020-12-01	FARM3PADD2	30°22'36"S 51°15'32"W
SAFFRON FINCH		2	M		RED.CETAS 2018 2.4 08528	1	2020-09-15	2020-12-01	FARM3PADD2	30°22'36"S 51°15'32"W
SAFFRON FINCH		2	NI		RED.CETAS 2018 2.4 08570	3	2020-09-15	2020-12-01	FARM3PADD2	30°22'36"S 51°15'32"W
SAFFRON FINCH		1	M		RED.CETAS 2018 2.4 08571	2	2020-09-15	2020-12-01	FARM3PADD2	30°22'36"S 51°15'32"W
SAFFRON FINCH		1	M		RED.CETAS 2018 2.5 01793	1	2020-09-15	2020-12-01	FARM3PADD2	30°22'36"S 51°15'32"W
SAFFRON FINCH		2	NI		RED.CETAS 2018 2.4 08566	2	2020-09-15	2020-12-01	FARM3PADD2	30°22'36"S 51°15'32"W
SAFFRON FINCH		2	NI		RED.CETAS 2018 2.4 08557	3	2020-09-15	2020-12-01	FARM3PADD2	30°22'36"S 51°15'32"W
SAFFRON FINCH		1	M		RED.CETAS 2018 2.4 08532	1	2020-09-15	2020-12-01	FARM3PADD2	30°22'36"S 51°15'32"W
SAFFRON FINCH		2	NI		RED.CETAS 2018 2.4 08559	2	2020-09-15	2020-12-01	FARM3PADD2	30°22'36"S 51°15'32"W
SAFFRON FINCH		1	M		RED.CETAS 2018 2.4 08696	1	2020-09-15	2020-12-01	FARM3PADD2	30°22'36"S 51°15'32"W
SAFFRON FINCH		2	NI		RED.CETAS 2018 2.4 08547	3	2020-09-15	2020-12-01	FARM3PADD2	30°22'36"S 51°15'32"W
SAFFRON FINCH		2	NI		RED.CETAS 2018 2.4 08544	3	2020-09-15	2020-12-01	FARM3PADD2	30°22'36"S 51°15'32"W
SAFFRON FINCH		1	M		RED.CETAS 2018 2.4 08512	1	2020-09-15	2020-12-01	FARM3PADD2	30°22'36"S 51°15'32"W
SAFFRON FINCH		2	M		RED.CETAS 2018 2.4 08540	1	2020-09-15	2020-12-01	FARM3PADD2	30°22'36"S 51°15'32"W
SAFFRON FINCH		3	M		RED.CETAS 2018 2.4 08520	2	2020-09-15	2020-12-01	FARM3PADD2	30°22'36"S 51°15'32"W
SAFFRON FINCH		2	NI		RED.CETAS 2018 2.4 08538	2	2020-09-15	2020-12-01	FARM3PADD2	30°22'36"S 51°15'32"W
SAFFRON FINCH		1	M		RED.CETAS 2018 2.8 12641	2	2020-09-15	2020-12-01	FARM3PADD2	30°22'36"S 51°15'32"W
SAFFRON FINCH	R	2	M		RED.CETAS 2018 2.6 07834	2	2020-09-15	2020-12-01	FARM3PADD2	30°22'36"S 51°15'32"W		1	1	2021-01-17	30°20'55"S 51°14'52"W	3280	2			GRASSL/GROVE FRAG	1	GW SALTATOR
SAFFRON FINCH		2	M		RED.CETAS 2018 2.4 08515	2	2020-09-15	2020-12-01	FARM3PADD2	30°22'36"S 51°15'32"W										(BNEGRA FARMHOUSE)	3	SAFFRON FINCH
SAFFRON FINCH		2	M		RED.CETAS 2018 2.6 07831	2	2020-09-15	2020-12-01	FARM3PADD2	30°22'36"S 51°15'32"W											2	RC SPARROW
SAFFRON FINCH		2	NI		RED.CETAS 2018 2.4 08549	3	2020-09-15	2020-12-01	FARM3PADD2	30°22'36"S 51°15'32"W											1	RC CARDINAL
SAFFRON FINCH		2	NI		RED.CETAS 2018 2.4 08552	3	2020-09-15	2020-12-01	FARM3PADD2	30°22'36"S 51°15'32"W											1	R HORNERO
SAFFRON FINCH		2	NI		RED.CETAS 2018 2.4 08545	3	2020-09-15	2020-12-01	FARM3PADD2	30°22'36"S 51°15'32"W											3	S TANAGER
SAFFRON FINCH		2	NI		RED.CETAS 2018 2.4 08563	3	2020-09-15	2020-12-01	FARM3PADD2	30°22'36"S 51°15'32"W
SAFFRON FINCH		2	NI		RED.CETAS 2018 2.4 08551	3	2020-09-15	2020-12-01	FARM3PADD2	30°22'36"S 51°15'32"W
SAFFRON FINCH		2	NI		RED.CETAS 2018 2.4 08558	3	2020-09-15	2020-12-01	FARM3PADD2	30°22'36"S 51°15'32"W
SAFFRON FINCH		2	NI		RED.CETAS 2018 2.4 08546	3	2020-09-15	2020-12-01	FARM3PADD2	30°22'36"S 51°15'32"W
SAFFRON FINCH		2	NI		RED.CETAS 2018 2.4 08565	2	2020-09-15	2020-12-01	FARM3PADD2	30°22'36"S 51°15'32"W
SAFFRON FINCH		1	M		RED.CETAS 2018 2.4 08543	1	2020-09-15	2020-12-01	FARM3PADD2	30°22'36"S 51°15'32"W
SAFFRON FINCH		2	M		RED.CETAS 2018 2.4 08555	2	2020-09-15	2020-12-01	FARM3PADD2	30°22'36"S 51°15'32"W
SAFFRON FINCH		2	NI		RED.CETAS 2018 2.4 08554	2	2020-09-15	2020-12-01	FARM3PADD2	30°22'36"S 51°15'32"W
SAFFRON FINCH		2	NI		RED.CETAS 2018 2.4 08564	3	2020-09-15	2020-12-01	FARM3PADD2	30°22'36"S 51°15'32"W
SAFFRON FINCH		1	M		RED.CETAS 2018 2.4 08527	2	2020-09-15	2020-12-01	FARM3PADD2	30°22'36"S 51°15'32"W
SAFFRON FINCH		2	M		RED.CETAS 2018 2.4 08572	1	2020-09-15	2020-12-01	FARM3PADD2	30°22'36"S 51°15'32"W
SAFFRON FINCH		3	M		RED.CETAS 2018 2.4 08539	3	2020-09-15	2020-12-01	FARM3PADD2	30°22'36"S 51°15'32"W
ULTR GROSBEAK		1	M		SILVER.IBAMA 01-02 2.8 0860	1	2020-12-10	2021-02-27	FARM2BRIDGE	30°21'47"S 51°16'08"W	GRASSL/RIP SHRUBL/EUCALY/CROPS
ULTR GROSBEAK		1	M		SILVER.SISPASS.RSA 2.8 018851	1	2020-12-10	2021-02-27	FARM2BRIDGE	30°21'51"S 51°16'00"W	(ARAÇÁ STREAM)
ULTR GROSBEAK		1	M		RED.CETAS 2018 2.6 08261	1	2020-12-10	2021-02-27	FARM2BRIDGE	30°21'51"S 51°16'00"W
ULTR GROSBEAK	R	2	M		RED.CETAS 2018 2.5 02141	3	2020-12-10	2021-02-27	FARM2BRIDGE	30°21'51"S 51°16'00"W		1	1	2021-03-07	30°22'13"S 51°13'01"W	4790	2			EUCALYUNDREG	1	U GROSBEAK
ULTR GROSBEAK		2	M		SILVER.IBAMA 02-04 071638	1	2020-12-10	2021-02-27	FARM2BRIDGE	30°21'51"S 51°16'00"W										(GREATER DAM - DUCKS' DAM)	2	GW SALTATOR
ULTR GROSBEAK		3	M		SILVER.SISPASS.RSA 2.8 026023	1	2020-12-10	2021-02-27	FARM2BRIDGE	30°21'51"S 51°16'00"W											1	OFT FLYCATCHER
ULTR GROSBEAK		2	NI		SILVER.SISPASS.RSA 2.8 025418	1	2020-12-10	2021-02-27	FARM2BRIDGE	30°21'51"S 51°16'00"W											2	RC FINCH
ULTR GROSBEAK		2	NI	RED.CETAS 2018 2.8 12636	SILVER.SISPASS.RSA 2.8 027046	1	2020-12-10	2021-02-27	FARM2BRIDGE	30°21'51"S 51°16'00"W											1	RC SPARROW
SAFFRON FINCH		2	NI		RED.CETAS 2018 2.6 08258	2	2020-12-10	2021-02-27	FARM2BRIDGE	30°21'51"S 51°16'00"W
SAFFRON FINCH		1	M		RED.CETAS 2018 2.4 12240	2	2020-12-10	2021-02-27	FARM2BRIDGE	30°21'51"S 51°16'00"W
SAFFRON FINCH		2	M		RED.CETAS 2018 2.6 08260	2	2020-12-10	2021-02-27	FARM2BRIDGE	30°21'51"S 51°16'00"W
SAFFRON FINCH		1	M		SILVER.CRAS.PET 3.0 88839	2	2020-12-10	2021-02-27	FARM2BRIDGE	30°21'51"S 51°16'00"W
RC CARDINAL		1	M	RED.CETAS 2018 3.5 06561	SILVER.CRAS.PET 3.7 89109	2	2020-12-10	2021-02-27	FARM2BRIDGE	30°21'51"S 51°16'00"W
RC CARDINAL		2	NI	RED.CETAS 2018 3.5 06590	RED.CETAS 2018 3.5 10646	2	2020-12-10	2021-02-27	FARM2BRIDGE	30°21'51"S 51°16'00"W
RC CARDINAL		3	F		SILVER.CRAS.PET 3.7 89173	2	2020-12-10	2021-02-27	FARM2BRIDGE	30°21'51"S 51°16'00"W
RC CARDINAL	R	2	NI	RED.CETAS 2018 3.5 06597	SILVER.CRAS.PET 3.7 89111	1	2020-12-10	2021-02-27	FARM2BRIDGE	30°21'51"S 51°16'00"W		1	1	2022-07-10	30°23'25"S 51°10'48"W	9270	1	FL		RIP SHRUBL	2	GW SALTATOR
RC CARDINAL		2	NI	RED.CETAS 2018 3.5 06586	RED.CETAS 2018 3.5 10648	2	2020-12-10	2021-02-27	FARM2BRIDGE	30°21'51"S 51°16'00"W										(GUAIBA LAKE)	2	RC SPARROW
RC CARDINAL		1	F	RED.CETAS 2018 3.5 06584	SILVER.CRAS.PET 3.7 89116	2	2020-12-10	2021-02-27	FARM2BRIDGE	30°21'51"S 51°16'00"W											2	RC FINCH
RC CARDINAL		2	NI	RED.CETAS 2018 3.5 06587	SILVER.CRAS.PET 3.7 89117	1	2020-12-10	2021-02-27	FARM2BRIDGE	30°21'51"S 51°16'00"W											2	V ORIOLE
RC CARDINAL		1	F	RED.CEMAS-UFRGS 3.5 832	SILVER.CRAS.PET 3.7 89241	2	2020-12-10	2021-02-27	FARM2BRIDGE	30°21'51"S 51°16'00"W											2	WT HUMMINGBIRD
RC CARDINAL		2	NI	RED.CETAS 2018 3.5 06569	SILVER.CRAS.PET 3.7 89263	2	2020-12-10	2021-02-27	FARM2BRIDGE	30°21'51"S 51°16'00"W											1	RC CARDINAL
RC CARDINAL		2	NI	SILVER.CRAS.PET 3.7 89206	RED.CETAS 2018 3.5 06570	2	2020-12-10	2021-02-27	FARM2BRIDGE	30°21'51"S 51°16'00"W
RC CARDINAL		2	NI	RED.CETAS 2018 3.5 10588	RED.CETAS 2018 3.8 01692	2	2020-12-10	2021-02-27	FARM2BRIDGE	30°21'51"S 51°16'00"W
RC CARDINAL		2	NI	RED.CETAS 2018 3.5 06573	SILVER.SISPASS.RSA 3.5 001322	2	2020-12-10	2021-02-27	FARM2BRIDGE	30°21'51"S 51°16'00"W
RC CARDINAL		2	NI	RED.CEMAS-UFRGS 3.5 833	SILVER.CRAS.PET 3.7 82689	2	2020-12-10	2021-02-27	FARM2BRIDGE	30°21'51"S 51°16'00"W
RC CARDINAL		2	NI	RED.CETAS 2018 3.5 06580	SILVER.CRAS.PET 3.7 89113	2	2020-12-10	2021-02-27	FARM2BRIDGE	30°21'51"S 51°16'00"W
RC CARDINAL		2	F	RED.CETAS 2018 3.5 06566	SILVER.CRAS.PET 3.7 891223	2	2020-12-10	2021-02-27	FARM2BRIDGE	30°21'51"S 51°16'00"W
RC CARDINAL		1	M	RED.CEMAS-UFRGS 3.5 834	SILVER.CRAS.PET 3.7 93836	2	2020-12-10	2021-02-27	FARM2BRIDGE	30°21'51"S 51°16'00"W
RC CARDINAL		2	NI	SILVER.CRAS.PET 3.7 87226	RED.CETAS 2018 3.5 06585	2	2020-12-10	2021-02-27	FARM2BRIDGE	30°21'51"S 51°16'00"W
RC FINCH		1	M		RED.CETAS 2018 2.6 11556	1	2020-12-10	2021-02-27	FARM2BRIDGE	30°21'51"S 51°16'00"W
RC FINCH		1	M		RED.CETAS 2018 2.4 08623	1	2020-12-10	2021-02-27	FARM2BRIDGE	30°21'51"S 51°16'00"W
GW SALTATOR	R	1	F	RED.CETAS 2018 3.5 10649	RED.CETAS 2018 3.5 06579	1	2020-12-10	2021-02-27	FARM2BRIDGE	30°21'51"S 51°16'00"W		1	1	2021-08-28	30°24'24"S 51°13'21"W	6340	1	FL		EUCALYUNDREG	3	GW SALTATOR
GW SALTATOR		1	M	RED.CETAS 2018 3.8 01689	RED.CEMAS-UFRGS 3.5 835	1	2020-12-10	2021-02-27	FARM2BRIDGE	30°21'51"S 51°16'00"W										(SANDL)	3	RC FINCH
GW SALTATOR		2	NI	RED.CETAS 2018 3.5 06592	RED.CETAS 2018 3.5 10551	2	2020-12-10	2021-02-27	FARM2BRIDGE	30°21'51"S 51°16'00"W											2	RC SPARROW
GW SALTATOR		3	M	RED.CETAS 2018 3.5 06564	SILVER.SISPASS.RSA 3.5 003917	1	2020-12-10	2021-02-27	FARM2BRIDGE	30°21'51"S 51°16'00"W											2	T PARULA
GW SALTATOR		1	M		SILVER.IBAMA OA 3.5 342231	1	2020-12-10	2021-02-27	FARM2BRIDGE	30°21'51"S 51°16'00"W											2	RB PEPPERSHRIKE
ULTR GROSBEAK		1	M		SILVER.SISPASS.RSA 2.8 018150	1	2020-12-10	2021-03-05	FARM2.3BORDER	30°23'03"S 51°16'23"W	GRASSL/SHRUBL/EUCALY/CROPS										1	M YELLOWTHROAT
ULTR GROSBEAK		1	M		RED.CETAS 2018 2.8 08343	3	2020-12-10	2021-03-05	FARM2.3BORDER	30°23'03"S 51°16'23"W											1	FB TANAGER
ULTR GROSBEAK		2	NI		SILVER.SISPASS.RSA 2.8 01810	1	2020-12-10	2021-03-05	FARM2.3BORDER	30°25'06"S 51°15'14"W
ULTR GROSBEAK		2	NI		SILVER.SISPASS.RSA 2.8 013349	1	2020-12-10	2021-03-05	FARM2.3BORDER	30°25'06"S 51°15'14"W
ULTR GROSBEAK		2	NI		SILVER.SISPASS.RSA 2.8 019300	2	2020-12-10	2021-03-05	FARM2.3BORDER	30°25'06"S 51°15'14"W
ULTR GROSBEAK		3	M		SILVER.SISPASS.RSA 2.8 035956	1	2020-12-10	2021-03-05	FARM2.3BORDER	30°25'06"S 51°15'14"W
ULTR GROSBEAK		3	F		SILVER.IBAMA 03-04 2.8 06591	2	2020-12-10	2021-03-05	FARM2.3BORDER	30°25'06"S 51°15'14"W
ULTR GROSBEAK		1	M		SILVER.SISPASS.RSA 2.8 023621	1	2020-12-10	2021-03-05	FARM2.3BORDER	30°25'06"S 51°15'14"W
ULTR GROSBEAK		2	M		SILVER.SISPASS.RSA 2.8 013351	1	2020-12-10	2021-03-05	FARM2.3BORDER	30°25'06"S 51°15'14"W
ULTR GROSBEAK		1	M		SILVER.SISPASS.RSA 2.8 011928	1	2020-12-10	2021-03-05	FARM2.3BORDER	30°25'06"S 51°15'14"W
ULTR GROSBEAK		1	M		SILVER.SISPASS.RSA 2.8 025417	1	2020-12-10	2021-03-05	FARM2.3BORDER	30°25'06"S 51°15'14"W
ULTR GROSBEAK	R	1	M		RED.CETAS 2018 2.5 02063	2	2020-12-10	2021-03-05	FARM2.3BORDER	30°25'06"S 51°15'14"W		1	1	2021-09-12	30°25'37"S 51°14'54"W	1300	1	FL		RIP SHRUBL	1	U GROSBEAK
ULTR GROSBEAK		1	M		SILVER.FOG 88 CGCBC 2318	1	2020-12-10	2021-03-05	FARM2.3BORDER	30°25'06"S 51°15'14"W										(WETBACKLANDS)	2	RC SPARROW
ULTR GROSBEAK		2	M		SILVER.IBAMA OA 2.8 584815	1	2020-12-10	2021-03-05	FARM2.3BORDER	30°25'06"S 51°15'14"W											1	SAFFRON FINCH
ULTR GROSBEAK		2	M		SILVER.IBAMA 03-04 2.8 065343	1	2020-12-10	2021-03-05	FARM2.3BORDER	30°25'06"S 51°15'14"W											2	G KISKADEE
ULTR GROSBEAK		3	M		RED.CETAS 2018 2.5 02065	2	2020-12-10	2021-03-05	FARM2.3BORDER	30°25'06"S 51°15'14"W
ULTR GROSBEAK		2	NI		RED.CETAS 2018 2.8 08341	2	2020-12-10	2021-03-05	FARM2.3BORDER	30°25'06"S 51°15'14"W
ULTR GROSBEAK		2	F		SILVER.IBAMA OA 2.8 357603	1	2020-12-10	2021-03-05	FARM2.3BORDER	30°25'06"S 51°15'14"W
ULTR GROSBEAK		1	M		RED.CETAS 2018 2.8 00389	2	2020-12-10	2021-03-05	FARM2.3BORDER	30°25'06"S 51°15'14"W
SAFFRON FINCH		1	M		SILVER.IBAMA OA 2.6 344727	2	2020-12-10	2021-03-05	FARM2.3BORDER	30°25'06"S 51°15'14"W
SAFFRON FINCH		1	M		RED.CETAS 20118 2.5 02064	2	2020-12-10	2021-03-05	FARM2.3BORDER	30°25'06"S 51°15'14"W
SAFFRON FINCH		1	M		RED.CETAS 20118 2.6 08257	2	2020-12-10	2021-03-05	FARM2.3BORDER	30°25'06"S 51°15'14"W
SAFFRON FINCH		1	M		SILVER.SISPASS.RSA 2.6 031813	1	2020-12-10	2021-03-05	FARM2.3BORDER	30°25'06"S 51°15'14"W
SAFFRON FINCH		1	M		RED.CETAS 2018 2.4 12240	1	2020-12-10	2021-03-05	FARM2.3BORDER	30°25'06"S 51°15'14"W
RC CARDINAL		2	NI	RED.CETAS 2018 3.5 06571	RED.CETAS 2018 3.5 10653	2	2020-12-10	2021-03-05	FARM2.3BORDER	30°25'06"S 51°15'14"W
RC CARDINAL		2	F	SILVER.CETAS 2018 4.0 03418	RED.CEMAS-UFRGS 3.5 836	2	2020-12-10	2021-03-05	FARM2.3BORDER	30°25'06"S 51°15'14"W
RC CARDINAL		2	NI	RED.CETAS 2018 3.5 06582	SILVER.CRAS.PET 3.7 89112	2	2020-12-10	2021-03-05	FARM2.3BORDER	30°25'06"S 51°15'14"W
RC CARDINAL		2	NI	SILVER.CRAS.PET 3.7 89189	RED.CEMAS-UFRGS 3.5 837	2	2020-12-10	2021-03-05	FARM2.3BORDER	30°25'06"S 51°15'14"W
RC CARDINAL		2	NI	RED.CETAS 2018 3.5 06563	RED.CETAS 2018 3.5 10521	2	2020-12-10	2021-03-05	FARM2.3BORDER	30°25'06"S 51°15'14"W
RC CARDINAL		1	M	SILVER.CRAS.PET 3.7 89115	RED.CETAS 2018 3.5 06594	2	2020-12-10	2021-03-05	FARM2.3BORDER	30°25'06"S 51°15'14"W
RC CARDINAL		2	F	RED.CETAS 2018 3.5 06562	RED.CETAS 2018 3.5 10647	1	2020-12-10	2021-03-05	FARM2.3BORDER	30°25'06"S 51°15'14"W
RC CARDINAL		2	NI	RED.CETAS 2018 3.5 06596	SILVER.CRAS.PET 3.7 89106	2	2020-12-10	2021-03-05	FARM2.3BORDER	30°25'06"S 51°15'14"W
RC CARDINAL		2	NI	SILVER.CRAS.PET 3.7 89122	RED.CETAS 2018 3.5 06557	2	2020-12-10	2021-03-05	FARM2.3BORDER	30°25'06"S 51°15'14"W
RC CARDINAL		3	NI	RED.CETAS 2018 3.5 06588	RED.CETAS 2018 3.5 10655	2	2020-12-10	2021-03-05	FARM2.3BORDER	30°25'06"S 51°15'14"W
RC CARDINAL	R	1	F	RED.CETAS 2018 3.5 06565	SILVER.CRAS.PET 3.7 89205	1	2020-12-10	2021-03-05	FARM2.3BORDER	30°25'06"S 51°15'14"W		2	2	2021-07-11	30°25'07"S 51°15'46"W	676	1	RH	NR	GRASSL/SHRUBL/EUCALYUNDREG	1	RC CARDINAL
RC CARDINAL		1	M	SILVER.CRAS.PET 3.7 93835	RED.CETAS 2018 3.5 06595	2	2020-12-10	2021-03-05	FARM2.3BORDER	30°25'06"S 51°15'14"W										(GREG BORDER)	1	SAFFRON FINCH
RC CARDINAL		2	NI	SILVER.CRAS.PET 3.7 89107	RED.CETAS 2018 3.5 06551	2	2020-12-10	2021-03-05	FARM2.3BORDER	30°25'06"S 51°15'14"W											1	VE FLYCATCHER
RC CARDINAL		2	NI	SILVER.CRAS.PET 3.7 89108	RED.CETAS 2018 3.5 06581	2	2020-12-10	2021-03-05	FARM2.3BORDER	30°25'06"S 51°15'14"W
RC FINCH		1	M		RED.CETAS 2018 2.5 01804	2	2020-12-10	2021-03-05	FARM2.3BORDER	30°25'06"S 51°15'14"W
RC FINCH		2	M		RED.CETAS 2018 2.5 01800	3	2020-12-10	2021-03-05	FARM2.3BORDER	30°25'06"S 51°15'14"W
RC FINCH		1	M		RED.CETAS 2018 2.5 02136	2	2020-12-10	2021-03-05	FARM2.3BORDER	30°25'06"S 51°15'14"W
GW SALTATOR		2	NI	RED.CETAS 2018 3.5 06593	RED.CETAS 2018 3.5 10650	1	2020-12-10	2021-03-05	FARM2.3BORDER	30°25'06"S 51°15'14"W
GW SALTATOR		1	M	RED.CETAS 2018 3.5 06583	RED.CETAS 2018 3.5 06589	1	2020-12-10	2021-03-05	FARM2.3BORDER	30°25'06"S 51°15'14"W
GW SALTATOR		2	NI	RED.CEMAS-UFRGS 3.5 838	SILVER.IBAMA OA 3.5 385968	1	2020-12-10	2021-03-05	FARM2.3BORDER	30°25'06"S 51°15'14"W
GW SALTATOR		2	NI	RED.CETAS 2018 3.5 06567	SILVER.SISPASS.RSA 3.5 002437	3	2020-12-10	2021-03-05	FARM2.3BORDER	30°25'06"S 51°15'14"W
GW SALTATOR		2	NI	RED.CETAS 2018 3.5 06595	SILVER.IBAMA OA 3.5 484814	1	2020-12-10	2021-03-05	FARM2.3BORDER	30°25'06"S 51°15'14"W
GW SALTATOR		2	F	RED.CETAS 2018 3.5 06553	SILVER.IBAMA OA 3.5 584015	1	2020-12-10	2021-03-05	FARM2.3BORDER	30°25'06"S 51°15'14"W
GW SALTATOR		2	NI	RED.CEMAS-UFRGS 3.5 839	SILVER.IBAMA OA 3.5 454297	3	2020-12-10	2021-03-05	FARM2.3BORDER	30°25'06"S 51°15'14"W
GW SALTATOR		2	NI	RED.CETAS 2018 3.5 06575	SILVER.IBAMA OA 3.5 474350	3	2020-12-10	2021-03-05	FARM2.3BORDER	30°25'06"S 51°15'14"W
GW SALTATOR		2	F	RED.CEMAS-UFRGS 3.5 840	RED.CETAS 2018 3.5 06577	1	2020-12-10	2021-03-05	FARM2.3BORDER	30°25'06"S 51°15'14"W
GW SALTATOR		3	NI	RED.CEMAS-UFRGS 3.5 841	SILVER.IBAMA 01-02 3.5 0925	2	2020-12-10	2021-03-05	FARM2.3BORDER	30°25'06"S 51°15'14"W
ULTR GROSBEAK		1	M		SILVER.IBAMA AO 2.8 506415	1	2020-12-10	2021-03-07	FARM2ENSTA	30°21'52"S 51°15'57"W	GRASSL/RIP SHRUBL/EUCALY/CROPS
ULTR GROSBEAK		1	M		SILVER.SISPASS.RSA 2.8 016904	1	2020-12-10	2021-03-07	FARM2ENSTA	30°21'52"S 51°15'57"W	(ARAÇÁ STREAM)
ULTR GROSBEAK		2	NI		SILVER.SISPASS.RSA 2.8 008673	1	2020-12-10	2021-03-07	FARM2ENSTA	30°21'52"S 51°15'57"W
ULTR GROSBEAK		2	F		SILVER.SISPASS.RSA 2.8 013350	1	2020-12-10	2021-03-07	FARM2ENSTA	30°21'52"S 51°15'57"W
ULTR GROSBEAK		2	NI		SILVER.IBAMA AO 2.8 282598	2	2020-12-10	2021-03-07	FARM2ENSTA	30°21'52"S 51°15'57"W
ULTR GROSBEAK		1	M		SILVER.SISPASS.RSA 2.8 025415	1	2020-12-10	2021-03-07	FARM2ENSTA	30°21'52"S 51°15'57"W
ULTR GROSBEAK		2	NI		SILVER.SISPASS.RSA 2.8 009967	1	2020-12-10	2021-03-07	FARM2ENSTA	30°21'52"S 51°15'57"W
ULTR GROSBEAK		2	NI		SILVER.IBAMA AO 2.8 357125	1	2020-12-10	2021-03-07	FARM2ENSTA	30°21'52"S 51°15'57"W
ULTR GROSBEAK		3	M		SILVER.IBAMA 04-05 2.8 159872	2	2020-12-10	2021-03-07	FARM2ENSTA	30°21'52"S 51°15'57"W
ULTR GROSBEAK		2	NI		RED.CETAS 2018 2.8 12640	2	2020-12-10	2021-03-07	FARM2ENSTA	30°21'52"S 51°15'57"W
ULTR GROSBEAK		1	M		SILVER.SISPASS.RSA 2.8 018850	1	2020-12-10	2021-03-07	FARM2ENSTA	30°21'52"S 51°15'57"W
ULTR GROSBEAK	R	1	M		RED.CETAS 2018 2.6 08262	2	2020-12-10	2021-03-07	FARM2ENSTA	30°21'52"S 51°15'57"W		1	1	2021-11-15	30°22'46"S 51°15'09"W	2110	2			GRASSL/SHRUBL/EUCALYUNDREG	2	GW SALTATOR
SAFFRON FINCH		2	NI		RED.CETAS 2018 2.8 08659	2	2020-12-10	2021-03-07	FARM2ENSTA	30°21'52"S 51°15'57"W										(GREG BORDER)	2	RC FINCH
SAFFRON FINCH		1	M		SILVER.SISPASS.RSA 2.8 028231	2	2020-12-10	2021-03-07	FARM2ENSTA	30°21'52"S 51°15'57"W											1	RC SPARROW
SAFFRON FINCH		1	M		SILVER.SISPASS.RSA 2.8 034080	2	2020-12-10	2021-03-07	FARM2ENSTA	30°21'52"S 51°15'57"W											1	BANANAQUIT
SAFFRON FINCH		1	M		RED.CETAS 2018 2.4 12239	2	2020-12-10	2021-03-07	FARM2ENSTA	30°21'52"S 51°15'57"W											1	F GATHERER
SAFFRON FINCH		1	M		SILVER.SISPASS.RSA 2.8 037262	2	2020-12-10	2021-03-07	FARM2ENSTA	30°21'52"S 51°15'57"W											1	RC CARDINAL
SAFFRON FINCH		2	NI		RED.CETAS 2018 2.6 08259	2	2020-12-10	2021-03-07	FARM2ENSTA	30°21'52"S 51°15'57"W
SAFFRON FINCH		1	M		SILVER.IBAMA 05-06 2.8 104136	1	2020-12-10	2021-03-07	FARM2ENSTA	30°21'52"S 51°15'57"W
RC CARDINAL		2	NI	SILVER.CRAS.PET 3.7 87207	RED.CETAS 2018 3.5 06559	2	2020-12-10	2021-03-07	FARM2ENSTA	30°21'52"S 51°15'57"W
RC CARDINAL		2	F	SILVER.CRAS.PET 3.7 89724	RED.CETAS 2018 3.5 06552	2	2020-12-10	2021-03-07	FARM2ENSTA	30°21'52"S 51°15'57"W
RC CARDINAL		2	NI	SILVER.CRAS.PET 3.7 89120	RED.CETAS 2018 3.5 06552	2	2020-12-10	2021-03-07	FARM2ENSTA	30°21'52"S 51°15'57"W
RC CARDINAL		2	NI	RED.CETAS 2018 3.5 06574	RED.CETAS 2018 3.5 10652	2	2020-12-10	2021-03-07	FARM2ENSTA	30°21'52"S 51°15'57"W
RC CARDINAL		2	NI	SILVER.CRAS.PET 3.7 89119	RED.CETAS 2018 3.5 06559	2	2020-12-10	2021-03-07	FARM2ENSTA	30°21'52"S 51°15'57"W
RC CARDINAL		2	F	RED.CETAS 2018 3.5 10589	RED.CEMAS-UFRGS 3.5 842	1	2020-12-10	2021-03-07	FARM2ENSTA	30°21'52"S 51°15'57"W
RC CARDINAL		2	NI	RED.CETAS 2018 3.5 10654	RED.CETAS 2018 3.5 10592	2	2020-12-10	2021-03-07	FARM2ENSTA	30°21'52"S 51°15'57"W
RC FINCH		1	M		RED.CETAS 2018 2.5 02052	2	2020-12-10	2021-03-07	FARM2ENSTA	30°21'52"S 51°15'57"W
RC FINCH		1	F		RED.CETAS 2018 2.5 08147	2	2020-12-10	2021-03-07	FARM2ENSTA	30°21'52"S 51°15'57"W
GW SALTATOR		2	NI	RED.CETAS 2018 3.5 06576	RED.CETAS 2018 3.5 10631	1	2020-12-10	2021-03-07	FARM2ENSTA	30°21'52"S 51°15'57"W
GW SALTATOR		2	NI	RED.CETAS 2018 3.5 06578	SILVER.IBAMA OA 3.5 159457	1	2020-12-10	2021-03-07	FARM2ENSTA	30°21'52"S 51°15'57"W
GW SALTATOR		2	NI	RED.CETAS 2018 3.5 10590	RED.CETAS 2018 3.5 06560	1	2020-12-10	2021-03-07	FARM2ENSTA	30°21'52"S 51°15'57"W
GW SALTATOR		1	M	RED.CETAS 2018 3.5 06555	SILVER.IBAMA OA 3.5 455190	1	2020-12-10	2021-03-07	FARM2ENSTA	30°21'52"S 51°15'57"W
GW SALTATOR		2	NI	RED.CETAS 2018 3.5 06556	RED.CETAS 2018 3.5 06554	1	2020-12-10	2021-03-07	FARM2ENSTA	30°21'52"S 51°15'57"W
GW SALTATOR		2	NI	RED.CETAS 2018 3.5 06600	SILVER.IBAMA 04-05 3.5 107532	1	2020-12-10	2021-03-07	FARM2ENSTA	30°21'52"S 51°15'57"W
GW SALTATOR		2	NI	RED.CETAS 2018 3.5 10591	RED.CETAS 2018 3.5 06568	1	2020-12-10	2021-03-07	FARM2ENSTA	30°21'52"S 51°15'57"W
ULTR GROSBEAK		3	M		RED.CETAS 2018 2.8 12639	1	2021-12-19	2022-04-12	FARM2HOU	30°20'47"S 51°14'48"W	GRASSL/RIP SHRUBL/EUCALY/CROPS
ULTR GROSBEAK		3	NI		RED.CETAS 2018 2.8 12638	1	2021-12-19	2022-04-12	FARM2HOU	30°20'47"S 51°14'48"W	(ARAÇÁ STREAM)
ULTR GROSBEAK		2	F		SILVER.IBAMA OA 2.8 543624	2	2021-12-19	2022-04-12	FARM2HOU	30°20'47"S 51°14'48"W
ULTR GROSBEAK		2	M		RED.CETAS 2018 2.4 08327	3	2021-12-19	2022-04-12	FARM2HOU	30°20'47"S 51°14'48"W
ULTR GROSBEAK		1	M		RED.CETAS 2018 2.5 02068	1	2021-12-19	2022-04-12	FARM2HOU	30°20'47"S 51°14'48"W
ULTR GROSBEAK		1	M		RED.CETAS 2018 2.5 02069	1	2021-12-19	2022-04-12	FARM2HOU	30°20'47"S 51°14'48"W
ULTR GROSBEAK		3	M		RED.CETAS 2018 2.8 12637	2	2021-12-19	2022-04-12	FARM2HOU	30°20'47"S 51°14'48"W
ULTR GROSBEAK		1	M		RED.CETAS 2018 2.8 12638	2	2021-12-19	2022-04-12	FARM2HOU	30°20'47"S 51°14'48"W
ULTR GROSBEAK		2	NI		RED.CETAS 2018 2.8 12658	2	2021-12-19	2022-04-12	FARM2HOU	30°20'47"S 51°14'48"W
ULTR GROSBEAK		1	M		RED.CETAS 2018 2.8 12659	1	2021-12-19	2022-04-12	FARM2HOU	30°20'47"S 51°14'48"W
ULTR GROSBEAK		1	F		RED.CETAS 2018 2.8 12640	1	2021-12-19	2022-04-12	FARM2HOU	30°20'47"S 51°14'48"W
ULTR GROSBEAK		1	M		RED.CETAS 2018 2.6 12258	1	2021-12-19	2022-04-12	FARM2HOU	30°20'47"S 51°14'48"W
ULTR GROSBEAK		1	M		RED.CETAS 2018 2.8 13002	1	2021-12-19	2022-04-12	FARM2HOU	30°20'47"S 51°14'48"W
ULTR GROSBEAK		2	F		RED.CETAS 2018 2.6 12273	2	2021-12-19	2022-04-12	FARM2HOU	30°20'47"S 51°14'48"W
RC FINCH		1	M		RED.CETAS 2018 2.4 08326	2	2021-12-17	2022-04-12	FARM2HOU	30°20'47"S 51°14'48"W
RC FINCH		2	F		RED.CETAS 2018 2.4 08325	2	2021-12-17	2022-04-12	FARM2HOU	30°20'47"S 51°14'48"W
RC FINCH		1	F		RED.CETAS 2018 2.5 02066	1	2021-12-17	2022-04-12	FARM2HOU	30°20'47"S 51°14'48"W
RC FINCH		1	M		RED.CETAS 2018 2.5 02070	1	2021-12-17	2022-04-12	FARM2HOU	30°20'47"S 51°14'48"W
RC FINCH		2	M		RED.CETAS 2018 2.5 02072	3	2021-12-17	2022-04-12	FARM2HOU	30°20'47"S 51°14'48"W
RC FINCH		2	M		RED.CETAS 2018 2.5 02073	2	2021-12-17	2022-04-12	FARM2HOU	30°20'47"S 51°14'48"W
SAFFRON FINCH		1	M		SILVER.SISPASS.RSA 2.8 027156	3	2021-12-17	2022-04-12	FARM2HOU	30°20'47"S 51°14'48"W
SAFFRON FINCH		1	M		RED.CETAS 2018 2.6 12430	2	2021-12-17	2022-04-12	FARM2HOU	30°20'47"S 51°14'48"W
SAFFRON FINCH		1	M		RED.CETAS 2018 2.6 12294	3	2021-12-17	2022-04-12	FARM2HOU	30°20'47"S 51°14'48"W
SAFFRON FINCH		2	NI		RED.CETAS 2018 2.6 08219	3	2021-12-17	2022-04-12	FARM2HOU	30°20'47"S 51°14'48"W
SAFFRON FINCH		2	M		RED.CETAS 2018 2.4 12855	2	2021-12-17	2022-04-12	FARM2HOU	30°20'47"S 51°14'48"W
SAFFRON FINCH		2	NI		RED.CETAS 2018 2.4 12856	2	2021-12-17	2022-04-12	FARM2HOU	30°20'47"S 51°14'48"W
SAFFRON FINCH		2	NI		SILVER.CETAS.IBAMA 2.6 2296	3	2021-12-17	2022-04-12	FARM2HOU	30°20'47"S 51°14'48"W
SAFFRON FINCH		2	NI		RED.CETAS 2018 2.6 12291	3	2021-12-17	2022-04-12	FARM2HOU	30°20'47"S 51°14'48"W
SAFFRON FINCH		2	M		RED.CETAS 2018 2.8 13006	2	2021-12-17	2022-04-12	FARM2HOU	30°20'47"S 51°14'48"W
SAFFRON FINCH		1	M		RED.CETAS 2018 2.8 13067	2	2021-12-17	2022-04-12	FARM2HOU	30°20'47"S 51°14'48"W
SAFFRON FINCH	R	2	NI		RED.CETAS 2018 2.4 12858	2	2021-12-17	2022-04-12	FARM2HOU	30°20'47"S 51°14'48"W		1	2	2022-05-20	30°22'20"S 51°15'33"W	3040	2			GRASSL/RIP SHRUBL/EUCALY	5	SAFFRON FINCH
SAFFRON FINCH		2	M		RED.CETAS 2018 2.4 12107	2	2021-12-17	2022-04-12	FARM2HOU	30°20'47"S 51°14'48"W										(ARAÇÁ STREAM)
SAFFRON FINCH		2	M		SILVER.SISPASS.RSA 2.8 021928	2	2021-12-17	2022-04-12	FARM2HOU	30°20'47"S 51°14'48"W
SAFFRON FINCH		2	M		SILVER.SISPASS.RSA 2.8 028483	1	2021-12-17	2022-04-12	FARM2HOU	30°20'47"S 51°14'48"W
SAFFRON FINCH		1	M		RED.CETAS 2015 2.8 12752	2	2021-12-17	2022-04-12	FARM2HOU	30°20'47"S 51°14'48"W
SAFFRON FINCH		2	M		SILVER.CRAS.PET 3.0 92881	2	2021-12-17	2022-04-12	FARM2HOU	30°20'47"S 51°14'48"W
SAFFRON FINCH		2	M		SILVER.CRAS.PET 3.0 92880	2	2021-12-17	2022-04-12	FARM2HOU	30°20'47"S 51°14'48"W
SAFFRON FINCH		2	M		RED.CETAS 2018 2.4 12867	2	2021-12-17	2022-04-12	FARM2HOU	30°20'47"S 51°14'48"W
SAFFRON FINCH		2	NI		SILVER.CETAS.IBAMA 2.6 2282	1	2021-12-17	2022-04-12	FARM2HOU	30°20'47"S 51°14'48"W
SAFFRON FINCH		2	NI		RED.CETAS 2018 2.4 12160	2	2021-12-17	2022-04-12	FARM2HOU	30°20'47"S 51°14'48"W
SAFFRON FINCH		2	NI		SILVER.SISPASS.RSA 2.8 00134	2	2021-12-17	2022-04-12	FARM2HOU	30°20'47"S 51°14'48"W
SAFFRON FINCH		2	NI		RED.CETAS 2018 2.8 12682	2	2021-12-17	2022-04-12	FARM2HOU	30°20'47"S 51°14'48"W
ULTR GROSBEAK		1	F		RED.CETAS 2018 2.6 12136	2	2021-12-19	2022-04-12	FARM2HOU	30°20'47"S 51°14'48"W
ULTR GROSBEAK		1	M		SILVER.SISPASS.RSA 2.8 025763	1	2021-12-19	2022-04-12	FARM2HOU	30°20'47"S 51°14'48"W
ULTR GROSBEAK	R	1	M		RED.CETAS 2018 2.6 12253	2	2021-12-19	2022-04-12	FARM2HOU	30°20'47"S 51°14'48"W				2022-05-20	ROAD-KILLED	100
ULTR GROSBEAK		1	M		SILVER.SISPASS.RSA 2.8 0017217	1	2021-12-19	2022-04-12	FARM2HOU	30°20'47"S 51°14'48"W
ULTR GROSBEAK		2	NI		RED.CETAS 2018 3.0 04602	2	2021-12-19	2022-04-12	FARM2HOU	30°20'47"S 51°14'48"W
ULTR GROSBEAK		2	M		RED.CETAS 2018 2.6 12263	2	2021-12-19	2022-04-12	FARM2HOU	30°20'47"S 51°14'48"W
ULTR GROSBEAK		2	M		SILVER.IBAMA RS 2.8 0861	1	2021-12-19	2022-04-12	FARM2HOU	30°20'47"S 51°14'48"W
ULTR GROSBEAK		2	M		SILVER.SISPASS.RSA 2.8 029169	1	2021-12-19	2022-04-12	FARM2HOU	30°20'47"S 51°14'48"W
ULTR GROSBEAK		2	M		SILVER.IBAMA 05-06 2.8 187196	2	2021-12-19	2022-04-12	FARM2HOU	30°20'47"S 51°14'48"W
ULTR GROSBEAK		2	F		SILVER.IBAMA OA 2.8 584129	2	2021-12-19	2022-04-12	FARM2HOU	30°20'47"S 51°14'48"W
ULTR GROSBEAK		2	M		RED.CETAS 2018 2.6 12266	2	2021-12-19	2022-04-12	FARM2HOU	30°20'47"S 51°14'48"W
ULTR GROSBEAK		2	NI		RED.CETAS 2018 2.6 12278	2	2021-12-19	2022-04-12	FARM2HOU	30°20'47"S 51°14'48"W
ULTR GROSBEAK		1	M		SILVER.CETAS.IBAMA 2.6 2298	1	2021-12-19	2022-04-12	FARM2HOU	30°20'47"S 51°14'48"W
ULTR GROSBEAK		2	M		RED.CETAS 2018 2.6 12271	2	2021-12-19	2022-04-12	FARM2HOU	30°20'47"S 51°14'48"W
ULTR GROSBEAK	R	1	M		RED.CETAS 2018 2.6 12276	1	2021-12-19	2022-04-12	FARM2HOU	30°20'47"S 51°14'48"W		1	1	2022-09-20	30°22'03"S 51°15'36"W	2640	2			GRASSL/SHRUBL/EUCALYUNDREG	1	RC SPARROW
ULTR GROSBEAK		1	F		SILVER.SISPASS.RSA 2.8 020556	1	2021-12-19	2022-04-12	FARM2HOU	30°20'47"S 51°14'48"W										(GREG BORDER)	2	RC CARDINAL
ULTR GROSBEAK		2	NI		SILVER.IBAMA OA 2.8 231759	2	2021-12-19	2022-04-12	FARM2HOU	30°20'47"S 51°14'48"W											1	GW SALTATOR
ULTR GROSBEAK		2	F		SILVER.CETAS.IBAMA 2.8 2265	2	2022-01-04	2022-04-12	FARM2HOU	30°20'47"S 51°14'48"W											2	SAFFRON FINCH
ULTR GROSBEAK		2	M		SILVER.CETAS.IBAMA 2.6 2270	2	2022-01-04	2022-04-12	FARM2HOU	30°20'47"S 51°14'48"W
ULTR GROSBEAK		3	NI		SILVER.IBAMA OA 2.8 595467	1	2022-01-04	2022-04-12	FARM2HOU	30°20'47"S 51°14'48"W
ULTR GROSBEAK		2	NI		RED.CETAS 2018 2.8 13056	2	2022-01-04	2022-04-12	FARM2HOU	30°20'47"S 51°14'48"W
ULTR GROSBEAK		2	M		RED.CETAS 2018 2.8 13057	2	2022-01-04	2022-04-12	FARM2HOU	30°20'47"S 51°14'48"W
ULTR GROSBEAK		1	M		RED.CETAS 2018 2.8 13054	3	2022-01-04	2022-04-12	FARM2HOU	30°20'47"S 51°14'48"W
ULTR GROSBEAK		3	M		SILVER.IBAMA OA 2.8 485215	1	2022-01-04	2022-04-12	FARM2HOU	30°20'47"S 51°14'48"W
ULTR GROSBEAK		2	M		SILVER.IBAMA 05-06 2.6 247793	1	2022-01-04	2022-04-12	FARM2HOU	30°20'47"S 51°14'48"W
ULTR GROSBEAK		2	M		RED.CETAS 2018 2.8 08697	2	2022-01-04	2022-04-12	FARM2HOU	30°20'47"S 51°14'48"W
ULTR GROSBEAK		2	NI		RED.CETAS 2018 3.0 04203	2	2022-01-04	2022-04-12	FARM2HOU	30°20'47"S 51°14'48"W
ULTR GROSBEAK		1	M		SILVER.IBAMA OA 2.8 457207	1	2022-01-04	2022-04-12	FARM2HOU	30°20'47"S 51°14'48"W
GW SALTATOR		1	M	RED.CEMAS-UFRGS 3.5 844	BLUE.FOG.SOESE 2000 6713	2	2022-01-04	2022-04-14	CEMASUFRGS	30°04'27"S 51°07'35"W	GRASSL/RIP FORESTS
GW SALTATOR		1	M	RED.CEMAS-UFRGS 3.5 843	SILVER.IBAMA 04-05 3.4 088729	1	2022-01-04	2022-04-14	CEMASUFRGS	30°04'27"S 51°07'35"W	(DILÚVIO STREAM)
GW SALTATOR		2	M	RED.CEMAS-UFRGS 3.5 847	SILVER.IBAMA OA 3.5 545644	2	2022-01-04	2022-04-14	CEMASUFRGS	30°04'27"S 51°07'35"W
GW SALTATOR	R	1	M	RED.CEMAS-UFRGS 3.5 848	SILVER.CETAS.IBAMA 3.8 1261	3	2022-01-04	2022-04-14	CEMASUFRGS	30°04'27"S 51°07'35"W		1	1	2022-05-30	30°04'26"S 51°07'34"W	34	2			GRASSL/RIP FORESTS	1	WB WARBLER
RC CARDINAL		2	NI	RED.ZWAZO 2015 3.5 961	SILVER.CRAS.PET 3.7 96758	2	2022-01-04	2022-04-14	CEMASUFRGS	30°04'27"S 51°07'35"W											2	RC SPARROW
RC CARDINAL		1	M	RED.ZWAZO 2015 3.5 963	SILVER.CRAS.PET 3.7 96744	2	2022-01-04	2022-04-14	CEMASUFRGS	30°04'27"S 51°07'35"W
RC CARDINAL		2	M	RED.ZWAZO 2015 3.5 964	SILVER.CRAS.PET 3.7 96727	2	2022-01-04	2022-04-14	CEMASUFRGS	30°04'27"S 51°07'35"W
GW SALTATOR		1	M		RED.CETAS 2018 3.5 06598	1	2022-01-04	2022-04-14	CEMASUFRGS	30°04'27"S 51°07'35"W
GW SALTATOR		2	M	SILVER.ZWAZO 2015 162	RED.CETAS 2018 4.0 05022	2	2022-01-04	2022-04-15	FARM2ENSTA	30°21'52"S 51°15'57"W	GRASSL/RIP SHRUBL/EUCALY/CROPS
GW SALTATOR		1	M	SILVER.ZWAZO 2015 163	SILVER.IBAMA OA 3.5 327210	1	2022-01-04	2022-04-15	FARM2ENSTA	30°21'52"S 51°15'57"W	(ARAÇÁ STREAM)
GW SALTATOR		3	M	GOLDEN.CEMAS-UFRGS 3.5 771	RED.CETAS 2018 4.0 05083	2	2022-01-04	2022-04-15	FARM2ENSTA	30°21'52"S 51°15'57"W
GW SALTATOR		1	M	GOLDEN.CEMAS-UFRGS 3.5 772	SILVER.IBAMA OA 3.5 546932	1	2022-01-04	2022-04-15	FARM2ENSTA	30°21'52"S 51°15'57"W
GW SALTATOR		1	M	SILVER.ZWAZO 2015 164	SILVER.CETAS.IBAMA 3.5 2339	2	2022-01-04	2022-04-15	FARM2ENSTA	30°21'52"S 51°15'57"W
GW SALTATOR		1	M	SILVER.ZWAZO 2015 167	SILVER.SISPASS.RSA 3.5 011167	1	2022-01-04	2022-04-15	FARM2ENSTA	30°21'52"S 51°15'57"W
GW SALTATOR		3	M	GREEN.ZWAZO 2015 3.5 092	SILVER.CETAS.IBAMA 3.5 2360	2	2022-01-04	2022-04-15	FARM2ENSTA	30°21'52"S 51°15'57"W
GW SALTATOR		2	NI	SILVER.ZWAZO 2015 159	SILVER.CETAS.IBAMA 3.5 2302	2	2022-01-04	2022-04-15	FARM2ENSTA	30°21'52"S 51°15'57"W
GW SALTATOR		2	NI	SILVER.ZWAZO 2015 160	SILVER.CETAS.IBAMA 3.5 2317	1	2022-01-04	2022-04-15	FARM2ENSTA	30°21'52"S 51°15'57"W
GW SALTATOR		2	F	RED.CETAS 2018 3.5 10600	SILVER.CETAS.IBAMA 3.5 2396	2	2022-01-04	2022-04-15	FARM2ENSTA	30°21'52"S 51°15'57"W
GW SALTATOR		3	M	RED.ZWAZO 2015 3.5 960	SILVER.CETAS.IBAMA 3.8 1263	2	2022-01-04	2022-04-15	FARM2ENSTA	30°21'52"S 51°15'57"W
RC CARDINAL		2	NI	RED.ZWAZO 2014 3.5 106	SILVER.CETAS.IBAMA 3.5 2397	2	2022-01-04	2022-04-15	FARM2ENSTA	30°21'52"S 51°15'57"W
RC CARDINAL		2	NI	BLUE.ZWAZO 2012 3.5 061	SILVER.CRAS.PET 3.7 96704	2	2022-01-04	2022-04-15	FARM2ENSTA	30°21'52"S 51°15'57"W
RC CARDINAL		2	NI	BLUE.ZWAZO 2012 3.5 066	SILVER.CRAS.PET 3.7 96714	2	2022-01-04	2022-04-15	FARM2ENSTA	30°21'52"S 51°15'57"W
RC CARDINAL		2	NI	BLUE.ZWAZO 2012 3.5 063	SILVER.CRAS.PET 3.7 96717	2	2022-01-04	2022-04-15	FARM2ENSTA	30°21'52"S 51°15'57"W
RC CARDINAL		2	NI	BLUE.ZWAZO 2012 3.5 068	SILVER.CRAS.PET 3.7 96719	2	2022-01-04	2022-04-15	FARM2ENSTA	30°21'52"S 51°15'57"W
RC CARDINAL		2	NI	BLUE.ZWAZO 2012 3.5 065	SILVER.CRAS.PET 3.7 96722	2	2022-01-04	2022-04-15	FARM2ENSTA	30°21'52"S 51°15'57"W
RC CARDINAL		2	M	GREEN.ZWAZO 2015 3.5 093	SILVER.CRAS.PET 3.7 96732	2	2022-01-04	2022-04-15	FARM2ENSTA	30°21'52"S 51°15'57"W
RC CARDINAL		2	NI	BLUE.ZWAZO 2012 3.5 062	SILVER.CRAS.PET 3.7 96735	2	2022-01-04	2022-04-15	FARM2ENSTA	30°21'52"S 51°15'57"W
RC CARDINAL		2	NI	BLUE.ZWAZO 2012 3.5 067	SILVER.CRAS.PET 3.7 96728	2	2022-01-04	2022-04-15	FARM2ENSTA	30°21'52"S 51°15'57"W
RC CARDINAL		2	NI	BLUE.ZWAZO 2012 3.5 064	SILVER.CRAS.PET 3.7 96734	2	2022-01-04	2022-04-15	FARM2ENSTA	30°21'52"S 51°15'57"W
RC CARDINAL		2	NI	BLACK.ZWAZO 2014 3.5 152	SILVER.CRAS.PET 3.7 96736	2	2022-01-04	2022-04-15	FARM2ENSTA	30°21'52"S 51°15'57"W
RC CARDINAL		2	NI	BLACK.ZWAZO 2014 3.5 156	SILVER.CRAS.PET 3.7 96754	2	2022-01-04	2022-04-15	FARM2ENSTA	30°21'52"S 51°15'57"W
RC CARDINAL		2	NI	BLACK.ZWAZO 2014 3.5 155	SILVER.CRAS.PET 3.7 96755	2	2022-01-04	2022-04-15	FARM2ENSTA	30°21'52"S 51°15'57"W
RC CARDINAL		3	NI	RED.CETAS 2018 4.0 05026	SILVER.CETAS.IBAMA 2015 3.2 34254	1	2022-01-04	2022-04-15	FARM2ENSTA	30°21'52"S 51°15'57"W
RC CARDINAL		2	NI	BLACK.ZWAZO 2014 3.5 153	SILVER.CRAS.PET 3.7 96763	2	2022-01-04	2022-04-15	FARM2ENSTA	30°21'52"S 51°15'57"W
GW SALTATOR		2	NI	BLACK.ZWAZO 2014 3.5 154	RED.CETAS 2018 4.0 05923	2	2022-01-04	2022-04-15	FARM2ENSTA	30°21'52"S 51°15'57"W
GW SALTATOR		2	NI	BLACK.ZWAZO 2014 3.5 148	SILVER.CETAS.IBAMA 3.5 2386	1	2022-01-04	2022-04-15	FARM2ENSTA	30°21'52"S 51°15'57"W
GW SALTATOR		1	M	BLACK.ZWAZO 2014 3.5 146	SILVER.SISPASS.RSA 3.5 020461	2	2022-01-04	2022-04-15	FARM2ENSTA	30°21'52"S 51°15'57"W
GW SALTATOR		2	NI	BLACK.ZWAZO 2014 3.5 151	RED.CETAS 2018 3.5 06688	3	2022-01-04	2022-04-15	FARM2ENSTA	30°21'52"S 51°15'57"W
GW SALTATOR		3	M	BLACK.ZWAZO 2014 3.5 150	SILVER.IBAMA OA 3.5 158600	2	2022-01-04	2022-04-15	FARM2ENSTA	30°21'52"S 51°15'57"W
GW SALTATOR		3	NI	BLACK.ZWAZO 2014 3.5 147	SILVER.CETAS.IBAMA 3.5 0945	2	2022-01-04	2022-04-15	FARM2ENSTA	30°21'52"S 51°15'57"W
GW SALTATOR		2	NI	BLACK.ZWAZO 2014 3.5 149	SILVER.CETAS.IBAMA 3.2 34009	2	2022-01-04	2022-04-15	FARM2ENSTA	30°21'52"S 51°15'57"W
GW SALTATOR		1	M	GREEN.CEMAS-UFRGS 3.5 350	SILVER.CETAS.IBAMA 3.2 34010	1	2022-01-04	2022-04-15	FARM2ENSTA	30°21'52"S 51°15'57"W
GW SALTATOR		2	M	GREEN.CEMAS-UFRGS 3.5 353	SILVER.CETAS.IBAMA 3.2 34020	2	2022-01-04	2022-04-15	FARM2ENSTA	30°21'52"S 51°15'57"W
GW SALTATOR		3	NI	GREEN.CEMAS-UFRGS 3.5 352	SILVER.CETAS.IBAMA 3.5 1991	2	2022-01-04	2022-04-15	FARM2ENSTA	30°21'52"S 51°15'57"W
SAFFRON FINCH		1	M		RED.CETAS 2018 2.4 12102	2	2021-12-19	2022-04-15	FARM2ENSTA	30°21'52"S 51°15'57"W
SAFFRON FINCH		2	NI		RED.CETAS 2018 2.6 12289	2	2021-12-19	2022-04-15	FARM2ENSTA	30°21'52"S 51°15'57"W
SAFFRON FINCH		2	NI		RED.CETAS 2018 2.6 12286	3	2021-12-19	2022-04-15	FARM2ENSTA	30°21'52"S 51°15'57"W
SAFFRON FINCH		2	NI		RED.CETAS 2018 2.6 12293	3	2021-12-19	2022-04-15	FARM2ENSTA	30°21'52"S 51°15'57"W
SAFFRON FINCH		3	NI		SILVER.CETAS 2015 2.8 13010	2	2021-12-19	2022-04-15	FARM2ENSTA	30°21'52"S 51°15'57"W
SAFFRON FINCH		1	M		SILVER.CETAS 2015 2.8 13012	3	2021-12-19	2022-04-15	FARM2ENSTA	30°21'52"S 51°15'57"W
SAFFRON FINCH		2	NI		SILVER.SISPASS.RSA 2.8 031221	2	2021-12-19	2022-04-15	FARM2ENSTA	30°21'52"S 51°15'57"W
SAFFRON FINCH		2	NI		RED.CETAS 2018 2.4 12186	2	2021-12-19	2022-04-15	FARM2ENSTA	30°21'52"S 51°15'57"W
SAFFRON FINCH		2	NI		RED.CETAS 2018 2.8 12249	2	2021-12-19	2022-04-15	FARM2ENSTA	30°21'52"S 51°15'57"W
SAFFRON FINCH		2	NI		SILVER.SISPASS.RSA 2.8 019170	3	2021-12-19	2022-04-15	FARM2ENSTA	30°21'52"S 51°15'57"W
SAFFRON FINCH		3	M		SILVER.SISPASS.RSA 2.8 038837	2	2021-12-19	2022-04-15	FARM2ENSTA	30°21'52"S 51°15'57"W
SAFFRON FINCH		2	M		SILVER.SISPASS.RSA 2.8 010726	2	2021-12-19	2022-04-15	FARM2ENSTA	30°21'52"S 51°15'57"W
SAFFRON FINCH		1	M		SILVER.IBAMA OA 2.8 028445	2	2021-12-19	2022-04-15	FARM2ENSTA	30°21'52"S 51°15'57"W
SAFFRON FINCH		1	M		SILVER.CETAS.IBAMA 2.6 2258	2	2021-12-19	2022-04-15	FARM2ENSTA	30°21'52"S 51°15'57"W
SAFFRON FINCH		2	M		SILVER.SISPASS.RSA 2.8 017458	2	2021-12-19	2022-04-15	FARM2ENSTA	30°21'52"S 51°15'57"W
SAFFRON FINCH		2	M		RED.CETAS 2018 2.4 12430	2	2022-01-04	2022-04-15	FARM2ENSTA	30°21'52"S 51°15'57"W
SAFFRON FINCH		2	NI		RED.CETAS 2018 2.4 12436	2	2022-01-04	2022-04-15	FARM2ENSTA	30°21'52"S 51°15'57"W
SAFFRON FINCH		1	M		SILVER.SISPASS.RSA 2.8 02007	2	2022-01-04	2022-04-15	FARM2ENSTA	30°21'52"S 51°15'57"W
SAFFRON FINCH		1	M		SILVER.CETAS.IBAMA 2.6 2284	2	2022-01-04	2022-04-15	FARM2ENSTA	30°21'52"S 51°15'57"W
SAFFRON FINCH		2	NI		RED.CETAS 2018 2.8 12683	2	2022-01-04	2022-04-15	FARM2ENSTA	30°21'52"S 51°15'57"W
SAFFRON FINCH		1	M		SILVER.CETAS.IBAMA 2.6 2300	2	2022-01-04	2022-04-15	FARM2ENSTA	30°21'52"S 51°15'57"W
SAFFRON FINCH		2	NI		RED.CETAS 2018 2.4 12851	2	2022-01-04	2022-04-15	FARM2ENSTA	30°21'52"S 51°15'57"W
SAFFRON FINCH		2	NI		RED.CETAS 2018 2.6 21715	2	2022-01-04	2022-04-15	FARM2ENSTA	30°21'52"S 51°15'57"W
ULTR GROSBEAK	R	1	M		RED.CETAS 2018 2.6 12269	2	2021-12-19	2022-04-15	FARM2ENSTA	30°21'52"S 51°15'57"W		1	1	2022-05-17	30°21'39"S 51°16'23"W	775	2			RIP SHRUBL	2	GW SALTATOR
ULTR GROSBEAK		1	M		SILVER.CETAS.IBAMA 2.6 0813	1	2021-12-19	2022-04-15	FARM2ENSTA	30°21'52"S 51°15'57"W										(ARAÇÁ STREAM)	2	RC CARDINAL
ULTR GROSBEAK		2	M		RED.CETAS 2018 2.8 00388	1	2021-12-19	2022-04-15	FARM2ENSTA	30°21'52"S 51°15'57"W											1	RC FINCH
ULTR GROSBEAK		2	M		RED.CETAS 2018 2.6 12246	1	2021-12-19	2022-04-15	FARM2ENSTA	30°21'52"S 51°15'57"W											1	BR WARB FINCH
ULTR GROSBEAK		1	M		SILVER.SISPASS.RSA 2.8 017204	2	2021-12-19	2022-04-15	FARM2ENSTA	30°21'52"S 51°15'57"W
ULTR GROSBEAK		2	NI		RED.CETAS 2015 3.2 34225	2	2021-12-19	2022-04-15	FARM2ENSTA	30°21'52"S 51°15'57"W
ULTR GROSBEAK		2	NI		SILVER.CETAS.IBAMA 2.8 0864	2	2021-12-19	2022-04-15	FARM2ENSTA	30°21'52"S 51°15'57"W
ULTR GROSBEAK		1	M		SILVER.IBAMA OA 2.8 336577	2	2021-12-19	2022-04-15	FARM2ENSTA	30°21'52"S 51°15'57"W
ULTR GROSBEAK		2	M		SILVER.CETAS.IBAMA 2.8 2276	2	2022-01-04	2022-04-15	FARM2ENSTA	30°21'52"S 51°15'57"W
ULTR GROSBEAK		1	F		SILVER.CETAS.IBAMA 2.8 2277	2	2022-01-04	2022-04-15	FARM2ENSTA	30°21'52"S 51°15'57"W
ULTR GROSBEAK		2	M		SILVER.CETAS.IBAMA 2.6 2280	2	2022-01-04	2022-04-15	FARM2ENSTA	30°21'52"S 51°15'57"W
ULTR GROSBEAK		3	M		SILVER.CETAS.IBAMA 2.8 13053	3	2022-01-04	2022-04-15	FARM2ENSTA	30°21'52"S 51°15'57"W
ULTR GROSBEAK	R	1	M		RED.CETAS 2018 2.8 12687	2	2022-01-04	2022-04-15	FARM2ENSTA	30°21'52"S 51°15'57"W		1	1	2022-10-13	30°20'54"S 51°14'38"W	972	1	FL		GRASSL/RIP SHRUBL/EUCALY	1	U GROSBEAK
ULTR GROSBEAK		3	M		RED.CETAS 2018 2.8 12686	2	2022-01-04	2022-04-15	FARM2ENSTA	30°21'52"S 51°15'57"W										(CATTLE CORRALS/BNFARMHOU)	1	GW SALTATOR
RC CARDINAL		2	NI	GREEN.CEMAS-UFRGS 3.5 355	SILVER.CRAS.PET 3.7 96767	2	2022-01-04	2022-04-15	FARM2ENSTA	30°21'52"S 51°15'57"W											2	SAFFRON FINCH
RC CARDINAL		2	NI	GREEN.CEMAS-UFRGS 3.5 354	SILVER.CRAS.PET 3.7 96770	2	2022-01-04	2022-04-15	FARM2ENSTA	30°21'52"S 51°15'57"W											2	RC SPARROW
RC CARDINAL		2	NI	GREEN.CEMAS-UFRGS 3.5 356	SILVER.CRAS.PET 3. 96772	2	2022-01-04	2022-04-15	FARM2ENSTA	30°21'52"S 51°15'57"W											2	RC CARDINAL
RC CARDINAL		1	M	GREEN.CEMAS-UFRGS 3.5 357	RED.CETAS 2018 3.5 06666	1	2022-01-04	2022-04-15	FARM2ENSTA	30°21'52"S 51°15'57"W
RC CARDINAL		2	NI	GREEN.CEMAS-UFRGS 3.5 360	SILVER.IBAMA OA 3.5 495498	2	2022-01-04	2022-04-15	FARM2ENSTA	30°21'52"S 51°15'57"W
RC CARDINAL		2	NI	GREEN.CEMAS-UFRGS 3.5 359	RED.CETAS 2018 4.0 05077	2	2022-01-04	2022-04-15	FARM2ENSTA	30°21'52"S 51°15'57"W
RC CARDINAL		1	M	GREEN.CEMAS-UFRGS 3.5 358	RED.CETAS 2018 3.5 18854	2	2022-01-04	2022-04-15	FARM2ENSTA	30°21'52"S 51°15'57"W
RC CARDINAL		2	F	GREEN.CEMAS-UFRGS 3.5 361	RED.CETAS 2018 3.5 18855	2	2022-01-04	2022-04-15	FARM2ENSTA	30°21'52"S 51°15'57"W
RC CARDINAL		2	M	GREEN.CEMAS-UFRGS 3.5 362	RED.CETAS 2018 3.5 18862	2	2022-01-04	2022-04-15	FARM2ENSTA	30°21'52"S 51°15'57"W
RC CARDINAL		2	NI	RED.CETAS 2018 3.5 06680	RED.CETAS 2018 3.5 06697	2	2022-01-04	2022-04-17	FARM3CAPYDAM	30°24'59"S 51°15'35"W	GRASSL/GROVE FRAG/EUCALY
SAFFRON FINCH		2	M		RED.CETAS 2018 2.6 12280	2	2021-12-19	2022-04-17	FARM3CAPYDAM	30°24'59"S 51°15'35"W
SAFFRON FINCH		1	M		RED.CETAS 2018 2.4 12603	2	2021-12-19	2022-04-17	FARM3CAPYDAM	30°24'59"S 51°15'35"W
SAFFRON FINCH		2	M		RED.CETAS 2018 2.6 12282	2	2021-12-19	2022-04-17	FARM3CAPYDAM	30°24'59"S 51°15'35"W
SAFFRON FINCH		2	M		RED.CETAS 2018 2.4 12103	2	2021-12-19	2022-04-17	FARM3CAPYDAM	30°24'59"S 51°15'35"W
SAFFRON FINCH		1	M		RED.CETAS 2018 2.8 13008	1	2021-12-19	2022-04-17	FARM3CAPYDAM	30°24'59"S 51°15'35"W
SAFFRON FINCH		2	M		RED.CETAS 2018 2.6 12284	3	2021-12-19	2022-04-17	FARM3CAPYDAM	30°24'59"S 51°15'35"W
SAFFRON FINCH		2	M		RED.CETAS 2018 2.8 13007	3	2021-12-19	2022-04-17	FARM3CAPYDAM	30°24'59"S 51°15'35"W
SAFFRON FINCH		1	M		SILVER.CETAS.IBAMA 2.6 2679	2	2021-12-19	2022-04-17	FARM3CAPYDAM	30°24'59"S 51°15'35"W
SAFFRON FINCH		2	M		RED.CETAS 2018 2.8 13004	2	2021-12-19	2022-04-17	FARM3CAPYDAM	30°24'59"S 51°15'35"W
SAFFRON FINCH		2	NI		RED.CETAS 2018 2.4 12420	2	2021-12-19	2022-04-17	FARM3CAPYDAM	30°24'59"S 51°15'35"W
SAFFRON FINCH		2	NI		RED.CETAS 2018 2.8 13066	3	2022-01-04	2022-04-17	FARM3CAPYDAM	30°24'59"S 51°15'35"W
ULTR GROSBEAK		1	F		SILVER.IBAMA OA 2.8 000333607	1	2021-12-19	2022-04-17	FARM3CAPYDAM	30°24'59"S 51°15'35"W
ULTR GROSBEAK		1	M		RED.CETAS 2018 2.6 12418	2	2021-12-19	2022-04-17	FARM3CAPYDAM	30°24'59"S 51°15'35"W
ULTR GROSBEAK		2	F		RED.CETAS 2018 2.8 08696	1	2021-12-19	2022-04-17	FARM3CAPYDAM	30°24'59"S 51°15'35"W
ULTR GROSBEAK	R	2	F		RED.CETAS 2018 2.6 12262	1	2021-12-19	2022-04-17	FARM3CAPYDAM	30°24'59"S 51°15'35"W		2	1	2022-10-25	30°24'37"S 51°14'58"W	746	2	RH	1348	GRASSL/SHRUBL/EUCALYUNDREG	2	GW SALTATOR
ULTR GROSBEAK		3	NI		RED.CETAS 2018 2.6 12270	2	2021-12-19	2022-04-17	FARM3CAPYDAM	30°24'59"S 51°15'35"W										(GREG BORDER)	4	SAFFRON FINCH
ULTR GROSBEAK		3	NI		SILVER.CETAS.IBAMA 2.6 2292	1	2021-12-19	2022-04-17	FARM3CAPYDAM	30°24'59"S 51°15'35"W											1	RC CARDINAL
ULTR GROSBEAK		2	M		RED.CETAS 2018 2.6 12268	2	2021-12-19	2022-04-17	FARM3CAPYDAM	30°24'59"S 51°15'35"W											1	V ORIOLE
ULTR GROSBEAK		3	NI		RED.CETAS 2018 2.6 08227	2	2021-12-19	2022-04-17	FARM3CAPYDAM	30°24'59"S 51°15'35"W											1	WC TYRANNULET
ULTR GROSBEAK	R	1	M		RED.CETAS 2018 2.6 12272	2	2021-12-19	2022-04-17	FARM3CAPYDAM	30°24'59"S 51°15'35"W		1	1	2022-10-25	30°25'06"S 51°15'11"W	186	1	FL		GRASSL/SHRUBL/EUCALYUNDREG	1	U GROSBEAK
ULTR GROSBEAK		1	M		SILVER.CETAS.IBAMA 2015 2.6 2278	1	2021-12-19	2022-04-17	FARM3CAPYDAM	30°24'59"S 51°15'35"W										(GREG BORDER)	1	SH WREN
ULTR GROSBEAK		2	NI		SILVER.SISPASS.RSA 2.8 033370	2	2022-01-04	2022-04-17	FARM3CAPYDAM	30°24'59"S 51°15'35"W											1	RC SPARROW
ULTR GROSBEAK		2	NI		SILVER.CETAS.IBAMA 2.6 2281	2	2022-01-04	2022-04-17	FARM3CAPYDAM	30°24'59"S 51°15'35"W
GW SALTATOR		2	NI	SILVER.CEMAS-UFRGS 3.5 290	SILVER.CETAS.IBAMA 3.2 34022	1	2022-01-04	2022-04-17	FARM3CAPYDAM	30°24'59"S 51°15'35"W
GW SALTATOR		2	NI	SILVER.CEMAS-UFRGS 3.5 294	RED.CETAS 2018 3.5 05093	2	2022-01-04	2022-04-17	FARM3CAPYDAM	30°24'59"S 51°15'35"W
GW SALTATOR		2	NI	SILVER.CEMAS-UFRGS 3.5 292	RED.CETAS 2018 3.5 O6680	2	2022-01-04	2022-04-17	FARM3CAPYDAM	30°24'59"S 51°15'35"W
RC CARDINAL		1	M	SILVER.CEMAS-UFRGS 3.5 291	SILVER.CRAS.PET 3.7 96730	2	2022-01-04	2022-04-17	FARM3CAPYDAM	30°24'59"S 51°15'35"W
RC CARDINAL		2	NI	SILVER.CEMAS-UFRGS 3.5 293	SILVER.CRAS.PET 3.7 96751	2	2022-01-04	2022-04-17	FARM3CAPYDAM	30°24'59"S 51°15'35"W
RC CARDINAL		2	NI	RED.CEMAS-UFRGS 3.5 388	SILVER.CETAS.IBAMA 3.5 2394	2	2022-01-04	2022-04-17	FARM3CAPYDAM	30°24'59"S 51°15'35"W
RC FINCH		1	M		RED.CETAS 2018 2.6 12449	2	2021-12-19	2022-04-17	FARM3CAPYDAM	30°24'59"S 51°15'35"W
RC FINCH		2	M		RED.CETAS 2018 2.4 12920	2	2021-12-19	2022-04-17	FARM3CAPYDAM	30°24'59"S 51°15'35"W
RC FINCH		1	M		RED.CETAS 2018 2.4 12404	2	2021-12-19	2022-04-17	FARM3CAPYDAM	30°24'59"S 51°15'35"W
RC FINCH		2	M		RED.CETAS 2018 2.4 12403	1	2021-12-19	2022-04-17	FARM3CAPYDAM	30°24'59"S 51°15'35"W
GW SALTATOR		2	NI	SILVER.CEMAS-UFRGS 3.5 286	RED.CETAS 2018 4.0 05092	2	2022-01-04	2022-04-17	FARM3CAPYDAM	30°24'59"S 51°15'35"W
GW SALTATOR		3	M	SILVER.CEMAS-UFRGS 3.5 289	RED.CETAS 2018 3.5 10594	1	2021-12-19	2022-04-17	FARM3CAPYDAM	30°24'59"S 51°15'35"W
SAFFRON FINCH		2	M		RED.CETAS 2018 2.6 12255	3	2021-12-19	2022-04-17	FARM3CAPYDAM	30°24'59"S 51°15'35"W
SAFFRON FINCH		1	M		RED.CETAS 2018 2.6 12288	3	2021-12-19	2022-04-17	FARM3CAPYDAM	30°24'59"S 51°15'35"W
SAFFRON FINCH		2	NI		RED.CETAS 2018 2.4 12853	2	2021-12-19	2022-04-17	FARM3CAPYDAM	30°24'59"S 51°15'35"W
SAFFRON FINCH		2	NI		RED.CETAS 2018 2.6 12290	2	2021-12-19	2022-04-17	FARM3CAPYDAM	30°24'59"S 51°15'35"W
SAFFRON FINCH		2	NI		SILVER.SISPASS.RSA 2.8 027538	2	2021-12-19	2022-04-17	FARM3CAPYDAM	30°24'59"S 51°15'35"W
SAFFRON FINCH		1	M		RED.CETAS 2015 2.4 08320	2	2021-12-19	2022-04-17	FARM3CAPYDAM	30°24'59"S 51°15'35"W
ULTR GROSBEAK		1	M		RED.CETAS 2018 2.6 12417	3	2021-12-19	2022-04-17	FARM3CAPYDAM	30°24'59"S 51°15'35"W
ULTR GROSBEAK	R	1	F		SILVER.IBAMA 03-04 2.8 875	1	2021-12-19	2022-04-17	FARM3CAPYDAM	30°24'59"S 51°15'35"W		1	2	2022-05-15	30°24'27"S 51°14'10''W	1470	2			EUCALYUNDREG	2	U GROSBEAK
ULTR GROSBEAK		1	M		SILVER.IBAMA OA 2.8 229176	3	2021-12-19	2022-04-17	FARM3CAPYDAM	30°24'59"S 51°15'35"W										(BLACKGROVE PATH)	3	GW SALTATOR
ULTR GROSBEAK	R	1	M		RED.CETAS 2018 2.5 02077	2	2021-12-19	2022-04-17	FARM3CAPYDAM	30°24'59"S 51°15'35"W		2	1	2022-10-05	30°24'37"S 51°14'58"W	746	1	RH	1318	GRASSL/SHRUBL/EUCALYUNDREG	2	RC CARDINAL	5	SAFFRON FINCH
ULTR GROSBEAK		3	NI		SILVER.SISPASS.RSA 2.8 031042	2	2021-12-19	2022-04-17	FARM3CAPYDAM	30°24'59"S 51°15'35"W										(GREG BORDER)	1	RC SPARROW	2	RC SPARROW
ULTR GROSBEAK		1	M	SILVER.CETAS.IBAMA 2.8 2272	RED.CETAS 2018 2.8 13055	1	2022-01-04	2022-04-17	FARM3CAPYDAM	30°24'59"S 51°15'35"W											5	G BAYWING	2	RC CARDINAL
ULTR GROSBEAK		2	NI		SILVER.CETAS.IBAMA 2.8 2262	2	2022-01-04	2022-04-17	FARM3CAPYDAM	30°24'59"S 51°15'35"W													1	GW SALTATOR
ULTR GROSBEAK		2	M		SILVER.CETAS.IBAMA 2.8 2227	2	2022-01-04	2022-04-17	FARM3CAPYDAM	30°24'59"S 51°15'35"W													2	S COWBIRD
ULTR GROSBEAK		1	M		RED.CETAS 2018 3.0 04602	1	2021-12-19	2022-04-17	FARM3CAPYDAM	30°24'59"S 51°15'35"W													1	WT HUMMINGBIRD
RC FINCH		1	M		RED.CETAS 2018 2.4 12165	2	2021-12-19	2022-04-17	FARM3CAPYDAM	30°24'59"S 51°15'35"W													2	F WARBLER
RC FINCH		1	M		RED.CETAS 2018 2.4 12450	2	2021-12-19	2022-04-17	FARM3CAPYDAM	30°24'59"S 51°15'35"W
SAFFRON FINCH		2	NI		RED.CETAS 2018 2.6 12297	3	2021-12-19	2022-04-17	FARM3CAPYDAM	30°24'59"S 51°15'35"W
SAFFRON FINCH		2	NI		RED.CETAS 2018 2.6 12295	3	2021-12-19	2022-04-17	FARM3CAPYDAM	30°24'59"S 51°15'35"W
SAFFRON FINCH		2	NI		RED.CETAS 2018 2.6 12292	3	2021-12-19	2022-04-17	FARM3CAPYDAM	30°24'59"S 51°15'35"W
SAFFRON FINCH		2	NI		SILVER.SISPASS.RSA 2.8 135609	3	2021-12-19	2022-04-17	FARM3CAPYDAM	30°24'59"S 51°15'35"W
SAFFRON FINCH		2	NI		RED.CETAS 2018 2.6 12254	3	2021-12-19	2022-04-17	FARM3CAPYDAM	30°24'59"S 51°15'35"W
SAFFRON FINCH		2	NI		RED.CETAS 2018 2.6 12261	2	2021-12-19	2022-04-17	FARM3CAPYDAM	30°24'59"S 51°15'35"W
SAFFRON FINCH		2	M		RED.CETAS 2018 2.4 12656	2	2021-12-19	2022-04-17	FARM3CAPYDAM	30°24'59"S 51°15'35"W
SAFFRON FINCH		2	M		SILVER.CETAS 2015 2.8 13002	1	2021-12-19	2022-04-17	FARM3CAPYDAM	30°24'59"S 51°15'35"W
SAFFRON FINCH		1	M		SILVER.IBAMA OA 2.8 485556	1	2021-12-19	2022-04-17	FARM3CAPYDAM	30°24'59"S 51°15'35"W
SAFFRON FINCH		2	NI		RED.CETAS 2018 2.6 12287	2	2021-12-19	2022-04-17	FARM3CAPYDAM	30°24'59"S 51°15'35"W
SAFFRON FINCH		2	M		RED.CETAS 2018 2.4 12109	2	2021-12-19	2022-04-17	FARM3CAPYDAM	30°24'59"S 51°15'35"W
SAFFRON FINCH		2	M		RED.CETAS 2018 2.6 12283	2	2021-12-19	2022-04-17	FARM3CAPYDAM	30°24'59"S 51°15'35"W
SAFFRON FINCH		2	NI		SILVER.SISPASS.RSA 2.8 031755	3	2021-12-19	2022-04-17	FARM3CAPYDAM	30°24'59"S 51°15'35"W
SAFFRON FINCH		2	NI		SILVER.SISPASS.RSA 2.8 017063	3	2021-12-19	2022-04-17	FARM3CAPYDAM	30°24'59"S 51°15'35"W
SAFFRON FINCH		2	M		RED.CETAS 2018 2.8 13013	2	2021-12-19	2022-04-17	FARM3CAPYDAM	30°24'59"S 51°15'35"W
SAFFRON FINCH		2	M		RED.CETAS 2018 2.8 13009	2	2021-12-19	2022-04-17	FARM3CAPYDAM	30°24'59"S 51°15'35"W
SAFFRON FINCH		2	M		RED.CETAS 2018 2.8 13005	2	2021-12-19	2022-04-17	FARM3CAPYDAM	30°24'59"S 51°15'35"W
SAFFRON FINCH		2	M		SILVER.SISPASS.RSA 2.8 002652	2	2021-12-19	2022-04-17	FARM3CAPYDAM	30°24'59"S 51°15'35"W
SAFFRON FINCH		2	NI		RED.CETAS 2018 2.4 12859	2	2021-12-19	2022-04-17	FARM3CAPYDAM	30°24'59"S 51°15'35"W
SAFFRON FINCH		2	NI		RED.CETAS 2018 2.4 12860	2	2021-12-19	2022-04-17	FARM3CAPYDAM	30°24'59"S 51°15'35"W
SAFFRON FINCH		2	NI		RED.CETAS 2018 2.4 12103	2	2021-12-19	2022-04-17	FARM3CAPYDAM	30°24'59"S 51°15'35"W
SAFFRON FINCH		2	M		RED.CETAS 2018 2.4 12108	2	2021-12-19	2022-04-17	FARM3CAPYDAM	30°24'59"S 51°15'35"W
SAFFRON FINCH		1	M		RED.CETAS 2018 2.4 12658	1	2021-12-19	2022-04-17	FARM3CAPYDAM	30°24'59"S 51°15'35"W
SAFFRON FINCH		2	NI		RED.CETAS 2018 2.4 12651	2	2021-12-19	2022-04-17	FARM3CAPYDAM	30°24'59"S 51°15'35"W
SAFFRON FINCH		2	NI		RED.CETAS 2018 2.4 12652	2	2021-12-19	2022-04-17	FARM3CAPYDAM	30°24'59"S 51°15'35"W
SAFFRON FINCH		2	NI		RED.CETAS 2018 2.4 12653	2	2021-12-19	2022-04-17	FARM3CAPYDAM	30°24'59"S 51°15'35"W
SAFFRON FINCH		1	M		SILVER.SISPASS.RSA 2.8 001545	1	2021-12-19	2022-04-17	FARM3CAPYDAM	30°24'59"S 51°15'35"W
SAFFRON FINCH		2	M		SILVER.IBAMA OA 3.5 341450	2	2021-12-19	2022-04-17	FARM3CAPYDAM	30°24'59"S 51°15'35"W
SAFFRON FINCH		2	NI		SILVER.CETAS.IBAMA 2.6 2260	2	2021-12-19	2022-04-17	FARM3CAPYDAM	30°24'59"S 51°15'35"W
SAFFRON FINCH		2	NI		SILVER.IBAMA OA 2.8 484665	2	2021-12-19	2022-04-17	FARM3CAPYDAM	30°24'59"S 51°15'35"W
SAFFRON FINCH		2	NI		SILVER.SISPASS.RSA 2.8 031229	2	2021-12-19	2022-04-17	FARM3CAPYDAM	30°24'59"S 51°15'35"W
SAFFRON FINCH		2	NI		SILVER.CETAS 2015 2.5 1509	2	2022-01-04	2022-04-17	FARM3CAPYDAM	30°24'59"S 51°15'35"W
SAFFRON FINCH		2	NI		RED.CETAS 2018 2.4 12429	2	2022-01-04	2022-04-17	FARM3CAPYDAM	30°24'59"S 51°15'35"W
SAFFRON FINCH		2	M		SILVER.CETAS.IBAMA 2.6 2269	1	2022-01-04	2022-04-17	FARM3CAPYDAM	30°24'59"S 51°15'35"W
SAFFRON FINCH		2	M		SILVER.CETAS.IBAMA 2.6 2279	2	2022-01-04	2022-04-17	FARM3CAPYDAM	30°24'59"S 51°15'35"W
GW SALTATOR		2	NI	SILVER.CEMAS-UFRGS 3.5 274	SILVER.IBAMA OA 3.5 311526	1	2022-01-04	2022-04-24	FARM2PATOSLAKE	30°25'10"S 51°13'41"W	RIP SHRUBL/EUCALY
GW SALTATOR		2	F	SILVER.CEMAS-UFRGS 3.5 275	SILVER.SISPASS.SCA 3.5 02654	2	2022-01-04	2022-04-24	FARM2PATOSLAKE	30°25'02"S 51°15'42"W
GW SALTATOR		2	NI	SILVER.CEMAS-UFRGS 3.5 277	SILVER.SISPASS.RSA 3.5 009885	1	2022-01-04	2022-04-24	FARM2PATOSLAKE	30°25'02"S 51°15'42"W
GW SALTATOR		2	NI	SILVER.CEMAS-UFRGS 3.5 278	SILVER.SISPASS.RSA 3.5 018919	2	2022-01-04	2022-04-24	FARM2PATOSLAKE	30°25'02"S 51°15'42"W
GW SALTATOR		2	NI	SILVER.CEMAS-UFRGS 3.5 279	SILVER.IBAMA OA 3.5 545557	2	2022-01-04	2022-04-24	FARM2PATOSLAKE	30°25'02"S 51°15'42"W
GW SALTATOR		2	NI	SILVER.CEMAS-UFRGS 3.5 270	SILVER.IBAMA OA 3.5 251845	1	2022-01-04	2022-04-24	FARM2PATOSLAKE	30°25'02"S 51°15'42"W
GW SALTATOR		2	NI	SILVER.CEMAS-UFRGS 3.5 273	SILVER.CETAS.IBAMA 3.8 1042	1	2022-01-04	2022-04-24	FARM2PATOSLAKE	30°25'02"S 51°15'42"W
GW SALTATOR		2	NI	SILVER.CEMAS-UFRGS 3.5 271	SILVER.IBAMA OA 3.5 465498	2	2022-01-04	2022-04-24	FARM2PATOSLAKE	30°25'02"S 51°15'42"W
GW SALTATOR		3	NI	SILVER.CEMAS-UFRGS 3.5 269	SILVER.IBAMA OA 3.5 25976	1	2022-01-04	2022-04-24	FARM2PATOSLAKE	30°25'02"S 51°15'42"W
GW SALTATOR		2	NI	SILVER.CEMAS-UFRGS 3.5 272	SILVER.CETAS.IBAMA 3.5 2391	1	2022-01-04	2022-04-24	FARM2PATOSLAKE	30°25'02"S 51°15'42"W
GW SALTATOR		2	NI	SILVER.CEMAS-UFRGS 3.5 268	SILVER.CETAS.IBAMA 3.8 1252	2	2022-01-04	2022-04-24	FARM2PATOSLAKE	30°25'02"S 51°15'42"W
GW SALTATOR		2	NI	RED.CEMAS-UFRGS 3.5 398	SILVER.CETAS.IBAMA 3.5 2364	2	2022-01-04	2022-04-24	FARM2PATOSLAKE	30°25'02"S 51°15'42"W
GW SALTATOR		2	NI	RED.CEMAS-UFRGS 3.5 389	SILVER.CETAS.IBAMA 3.8 1254	1	2022-01-04	2022-04-24	FARM2PATOSLAKE	30°25'02"S 51°15'42"W
GW SALTATOR		2	NI	RED.CEMAS-UFRGS 3.5 390	SILVER.CETAS.IBAMA 3.8 1251	1	2022-01-04	2022-04-24	FARM2PATOSLAKE	30°25'02"S 51°15'42"W
GW SALTATOR		2	M	RED.CEMAS-UFRGS 3.5 392	SILVER.CETAS.IBAMA 2015 3.2 34210	2	2022-01-04	2022-04-24	FARM2PATOSLAKE	30°25'02"S 51°15'42"W
GW SALTATOR		2	NI	RED.CEMAS-UFRGS 3.5 394	SILVER.CETAS.IBAMA 2015 3.2 34242	2	2022-01-04	2022-04-24	FARM2PATOSLAKE	30°25'02"S 51°15'42"W
GW SALTATOR		2	M	RED.CEMAS-UFRGS 3.5 391	SILVER.IBAMA OA 3.5 385723	1	2022-01-04	2022-04-24	FARM2PATOSLAKE	30°25'02"S 51°15'42"W
GW SALTATOR		2	NI	RED.CEMAS-UFRGS 3.5 393	RED.CETAS 2018 4.0 05091	2	2022-01-04	2022-04-24	FARM2PATOSLAKE	30°25'02"S 51°15'42"W
GW SALTATOR		1	M	RED.CEMAS-UFRGS 3.5 399	RED.CETAS 2018 3.5 06698	1	2022-01-04	2022-04-24	FARM2PATOSLAKE	30°25'02"S 51°15'42"W
GW SALTATOR		2	NI	RED.CEMAS-UFRGS 3.5 397	RED.CETAS 2018 4.0 05089	2	2022-01-04	2022-04-24	FARM2PATOSLAKE	30°25'02"S 51°15'42"W
ULTR GROSBEAK		1	M		RED.CETAS 2018 2.6 12279	2	2021-12-19	2022-04-24	FARM2PATOSLAKE	30°25'02"S 51°15'42"W
ULTR GROSBEAK		1	M		RED.CETAS 2018 2.6 12251	2	2021-12-19	2022-04-24	FARM2PATOSLAKE	30°25'02"S 51°15'42"W
ULTR GROSBEAK		1	M		SILVER.SISPASS.RSA 2.8 02176217	1	2021-12-19	2022-04-24	FARM2PATOSLAKE	30°25'02"S 51°15'42"W
ULTR GROSBEAK		1	M		RED.CETAS 2018 3.0 04319	1	2021-12-19	2022-04-24	FARM2PATOSLAKE	30°25'02"S 51°15'42"W
ULTR GROSBEAK	R	1	M		RED.CETAS 2018 2.8 13001	2	2021-12-19	2022-04-24	FARM2PATOSLAKE	30°25'02"S 51°15'42"W		1	1	2022-05-24	30°25'11"S 51°13'53"W	705	1	FL		RIP SHRUBL/EUCALYUNDREG	1	U GROSBEAK
ULTR GROSBEAK		1	M		SILVER.CETAS.IBAMA 2.8 0865	1	2021-12-19	2022-04-24	FARM2PATOSLAKE	30°25'02"S 51°15'42"W											2	GW SALTATOR
ULTR GROSBEAK		2	M		SILVER.IBAMA OA 2.8 506170631	1	2021-12-19	2022-04-24	FARM2PATOSLAKE	30°25'02"S 51°15'42"W											1	RC CARDINAL
ULTR GROSBEAK		2	NI		SILVER.SISPASS.RSA 2.8 00300	1	2021-12-19	2022-04-24	FARM2PATOSLAKE	30°25'02"S 51°15'42"W											1	RC SPARROW
ULTR GROSBEAK		2	M		RED.CETAS 2018 3.0 14322	2	2021-12-19	2022-04-24	FARM2PATOSLAKE	30°25'02"S 51°15'42"W
ULTR GROSBEAK		3	NI		RED.CETAS 2018 2.6 12256	1	2021-12-19	2022-04-24	FARM2PATOSLAKE	30°25'02"S 51°15'42"W
ULTR GROSBEAK		2	M		RED.CETAS 2018 2.6 12257	2	2021-12-19	2022-04-24	FARM2PATOSLAKE	30°25'02"S 51°15'42"W
ULTR GROSBEAK		2	NI		RED.CETAS 2018 2.6 12267	2	2021-12-19	2022-04-24	FARM2PATOSLAKE	30°25'02"S 51°15'42"W
ULTR GROSBEAK		2	M		GOLDEN.CEMAS-UFRGS 3.0 158	1	2021-12-19	2022-04-24	FARM2PATOSLAKE	30°25'02"S 51°15'42"W
ULTR GROSBEAK		2	NI		RED.CETAS 2018 2.6 12402	1	2021-12-19	2022-04-24	FARM2PATOSLAKE	30°25'02"S 51°15'42"W
ULTR GROSBEAK		2	M		RED.CETAS 2018 3.0 04313	2	2021-12-19	2022-04-24	FARM2PATOSLAKE	30°25'02"S 51°15'42"W
ULTR GROSBEAK		2	M		RED.CETAS 2018 2.8 08388	2	2021-12-19	2022-04-24	FARM2PATOSLAKE	30°25'02"S 51°15'42"W
ULTR GROSBEAK		2	M		RED.CETAS 2018 2.6 12416	2	2021-12-19	2022-04-24	FARM2PATOSLAKE	30°25'02"S 51°15'42"W
ULTR GROSBEAK		2	M		RED.CETAS 2018 2.6 12279	2	2021-12-19	2022-04-24	FARM2PATOSLAKE	30°25'02"S 51°15'42"W
ULTR GROSBEAK		2	M		RED.CETAS 2018 2.8 12800	2	2021-12-19	2022-04-24	FARM2PATOSLAKE	30°25'02"S 51°15'42"W
ULTR GROSBEAK		3	M		SILVER.SISPASS.RSA 2.8 029164	1	2021-12-19	2022-04-24	FARM2PATOSLAKE	30°25'02"S 51°15'42"W
ULTR GROSBEAK		1	M		SILVER.SISPASS.RSA 2.8 030457	1	2021-12-19	2022-04-24	FARM2PATOSLAKE	30°25'02"S 51°15'42"W
ULTR GROSBEAK		2	M		SILVER.SISPASS.RSA 2.8 013801	2	2021-12-19	2022-04-24	FARM2PATOSLAKE	30°25'02"S 51°15'42"W
ULTR GROSBEAK		2	M		RED.CETAS 2018 3.0 05098	2	2021-12-19	2022-04-24	FARM2PATOSLAKE	30°25'02"S 51°15'42"W
ULTR GROSBEAK		2	M		SILVER.SISPASS.RSA 2.8 04074	2	2021-12-19	2022-04-24	FARM2PATOSLAKE	30°25'02"S 51°15'42"W
ULTR GROSBEAK		2	M		RED.CETAS 2018 2.4 12438	2	2022-01-04	2022-04-24	FARM2PATOSLAKE	30°25'02"S 51°15'42"W
ULTR GROSBEAK		2	M		RED.CETAS 2018 2.8 13055	2	2022-01-04	2022-04-24	FARM2PATOSLAKE	30°25'02"S 51°15'42"W
ULTR GROSBEAK		3	M		SILVER.CETAS.IBAMA 2.8 2274	1	2022-01-04	2022-04-24	FARM2PATOSLAKE	30°25'02"S 51°15'42"W
ULTR GROSBEAK		2	M		SILVER.CETAS.IBAMA 2.8 2273	2	2022-01-04	2022-04-24	FARM2PATOSLAKE	30°25'02"S 51°15'42"W
ULTR GROSBEAK		3	NI		SILVER.CETAS.IBAMA 2.8 2275	2	2022-01-04	2022-04-24	FARM2PATOSLAKE	30°25'02"S 51°15'42"W
ULTR GROSBEAK		2	M		RED.CETAS 2018 2.4 12446	2	2022-01-04	2022-04-24	FARM2PATOSLAKE	30°25'02"S 51°15'42"W
ULTR GROSBEAK		2	M		SILVER.IBAMA OA 2.8 229175	2	2022-01-04	2022-04-24	FARM2PATOSLAKE	30°25'02"S 51°15'42"W
ULTR GROSBEAK		2	NI		SILVER.SISPASS.RSA 2.8 041110	1	2022-01-04	2022-04-24	FARM2PATOSLAKE	30°25'02"S 51°15'42"W
ULTR GROSBEAK		2	M		SILVER.IBAMA OA 2.8 356577	2	2022-01-04	2022-04-24	FARM2PATOSLAKE	30°25'02"S 51°15'42"W
RC CARDINAL	R	3	M	BLACK.ZWAZO 2014 3.5 157	SILVER.CRAS.PET 3.7 96757	3	2022-01-04	2022-04-24	FARM2PATOSLAKE	30°25'02"S 51°15'42"W		1	1	2022-07-20	30°24'14"S 51°11'14"W	4020	1	RH	1450	RIP SHRUBL	3	RC CARDINAL
RC CARDINAL		3	M	RED.CEMAS-UFRGS 3.5 395	SILVER.CETAS.IBAMA 2015 3.2 34236	2	2022-01-04	2022-04-24	FARM2PATOSLAKE	30°25'02"S 51°15'42"W										(PATOS LAKE)	2	GW SALTATOR
RC CARDINAL		2	NI	RED.CEMAS-UFRGS 3.5 396	SILVER.CRAS.PET 3.7 96706	3	2022-01-04	2022-04-24	FARM2PATOSLAKE	30°25'02"S 51°15'42"W											2	RC SPARROW
RC CARDINAL		2	NI	SILVER.CEMAS-UFRGS 3.5 263	SILVER.CRAS.PET 3.7 96732	2	2022-01-04	2022-04-24	FARM2PATOSLAKE	30°25'02"S 51°15'42"W											3	SAFFRON FINCH
RC CARDINAL		2	NI	SILVER.CEMAS-UFRGS 3.5 264	SILVER.CRAS.PET 3.7 96749	3	2022-01-04	2022-04-24	FARM2PATOSLAKE	30°25'02"S 51°15'42"W											1	U GROSBEAK
RC CARDINAL		2	NI	SILVER.CEMAS-UFRGS 3.5 265	SILVER.CRAS.PET 3.7 96750	2	2022-01-04	2022-04-24	FARM2PATOSLAKE	30°25'02"S 51°15'42"W											2	RC FINCH
RC CARDINAL	R	1	F	GREEN.ZWAZO 2015 3.5 100	SILVER.CRAS.PET 3.7 96765	1	2022-01-04	2022-04-24	FARM2PATOSLAKE	30°25'02"S 51°15'42"W		1	1	2022-07-20	30°24'14"S 51°11'14"W	4020	1	RH	1444	RIP SHRUBL	2	G KISKADEE
RC FINCH		2	M		RED.CETAS 2018 2.6 12447	2	2021-12-19	2022-04-24	FARM2PATOSLAKE	30°25'02"S 51°15'42"W										(PATOS LAKE)	3	S TANAGER
RC FINCH		3	M		RED.CETAS 2018 2.6 12450	2	2021-12-19	2022-04-24	FARM2PATOSLAKE	30°25'02"S 51°15'42"W											1	WT HUMMINGBIRD
RC FINCH		2	M		SILVER.IBAMA 2.4 02-03 0028	2	2021-12-19	2022-04-24	FARM2PATOSLAKE	30°25'02"S 51°15'42"W											1	YO FLYCATCHER
RC FINCH		1	M		SILVER.IBAMA 2.4 02-03 0046	1	2021-12-19	2022-04-24	FARM2PATOSLAKE	30°25'02"S 51°15'42"W
RC FINCH		2	M		RED.CETAS 2018 2.4 12428	2	2022-01-04	2022-04-24	FARM2PATOSLAKE	30°25'02"S 51°15'42"W
SAFFRON FINCH		2	NI		RED.CETAS 2018 2.4 08321	2	2022-04-14	2022-07-20	FARM2SEEDNUR	30°20'26"S 51°14'56"W	GRASSL/RIP SHRUBL/EUCALY/CROPS
SAFFRON FINCH		2	NI		RED.CETAS 2018 2.6 21709	2	2022-04-14	2022-07-20	FARM2SEEDNUR	30°20'26"S 51°14'56"W	(ARAÇÁ STREAM)
SAFFRON FINCH		2	NI		RED.CETAS 2018 2.6 21710	2	2022-04-14	2022-07-20	FARM2SEEDNUR	30°20'26"S 51°14'56"W	(SEEDLING NURSERY)
SAFFRON FINCH		1	M		RED.CETAS 2018 2.6 21713	2	2022-04-14	2022-07-20	FARM2SEEDNUR	30°20'26"S 51°14'56"W
SAFFRON FINCH		1	M		RED.CETAS 2018 2.6 21717	2	2022-04-14	2022-07-20	FARM2SEEDNUR	30°20'26"S 51°14'56"W
SAFFRON FINCH		2	NI		RED.CETAS 2018 2.8 12902	2	2022-04-14	2022-07-20	FARM2SEEDNUR	30°20'26"S 51°14'56"W
SAFFRON FINCH		2	NI		SILVER.CETAS.IBAMA 2.6 2291	2	2022-04-14	2022-07-20	FARM2SEEDNUR	30°20'26"S 51°14'56"W
SAFFRON FINCH		2	NI		RED.CETAS 2018 2.8 12681	2	2022-04-14	2022-07-20	FARM2SEEDNUR	30°20'26"S 51°14'56"W
SAFFRON FINCH		2	NI		RED.CETAS 2018 2.8 12908	2	2022-04-14	2022-07-20	FARM2SEEDNUR	30°20'26"S 51°14'56"W
SAFFRON FINCH		2	NI		RED.CETAS 2018 2.6 21703	2	2022-04-14	2022-07-20	FARM2SEEDNUR	30°20'26"S 51°14'56"W
SAFFRON FINCH		2	NI		RED.CETAS 2018 2.6 21714	2	2022-04-14	2022-07-20	FARM2SEEDNUR	30°20'26"S 51°14'56"W
SAFFRON FINCH		1	M		RED.CETAS 2018 2.6 21712	2	2022-04-14	2022-07-20	FARM2SEEDNUR	30°20'26"S 51°14'56"W
SAFFRON FINCH		2	NI		SILVER.SISPASS.RSA 2.8 020007	2	2022-04-14	2022-07-20	FARM2SEEDNUR	30°20'26"S 51°14'56"W
SAFFRON FINCH		2	NI		RED.CETAS 2018 2.4 13018	2	2022-04-14	2022-07-20	FARM2SEEDNUR	30°20'26"S 51°14'56"W
SAFFRON FINCH		2	NI		RED.CETAS 2018 2.6 21704	2	2022-04-14	2022-07-20	FARM2SEEDNUR	30°20'26"S 51°14'56"W
SAFFRON FINCH		2	NI		RED.CETAS 2018 2.6 21705	2	2022-04-14	2022-07-20	FARM2SEEDNUR	30°20'26"S 51°14'56"W
SAFFRON FINCH		2	NI		RED.CETAS 2018 2.6 21706	2	2022-04-14	2022-07-20	FARM2SEEDNUR	30°20'26"S 51°14'56"W
SAFFRON FINCH	R	2	NI		RED.CETAS 2018 2.6 21707	2	2022-04-14	2022-07-20	FARM2SEEDNUR	30°20'26"S 51°14'56"W		1	2	2022-08-24	30°24'14"S 51°11'14"W	1490	2			GRASSL/GROVE FRAG	5	SAFFRON FINCH
SAFFRON FINCH		2	NI		RED.CETAS 2018 2.6 21708	2	2022-04-14	2022-07-20	FARM2SEEDNUR	30°20'26"S 51°14'56"W										(BNEGRA FARMHOUSE)	2	RC SPARROW
SAFFRON FINCH		2	NI		RED.CETAS 2018 2.8 12907	2	2022-04-14	2022-07-20	FARM2SEEDNUR	30°20'26"S 51°14'56"W											2	RC CARDINAL
SAFFRON FINCH		2	NI		SILVER.SISPASS.RSA 2.8 01730	2	2022-04-14	2022-07-20	FARM2SEEDNUR	30°20'26"S 51°14'56"W											1	GW SALTATOR
RC FINCH		1	M		RED.CETAS 2018 2.4 12165	1	2022-04-14	2022-07-20	FARM2SEEDNUR	30°20'26"S 51°14'56"W											1	ST NIGHTJAR
RC FINCH		1	F		RED.CETAS 2018 2.6 21718	2	2022-04-14	2022-07-20	FARM2SEEDNUR	30°20'26"S 51°14'56"W											2	H WREN
RC FINCH		2	M		RED.CETAS 2018 2.4 13034	1	2022-04-14	2022-07-20	FARM2SEEDNUR	30°20'26"S 51°14'56"W
GW SALTATOR		2	NI	GREEN.CEMAS-UFRGS 3.5 378	SILVER.SISPASS RSA 3.5 004510	2	2022-04-14	2022-07-20	FARM2SEEDNUR	30°20'26"S 51°14'56"W
GW SALTATOR		2	NI	GREEN.CEMAS-UFRGS 3.5 376	SILVER.CETAS.IBAMA.RS 3.2 34016	2	2022-04-14	2022-07-20	FARM2SEEDNUR	30°20'26"S 51°14'56"W
GW SALTATOR		3	M	GREEN.CEMAS-UFRGS 3.5 377	SILVER.CETAS.IBAMA.RS 3.2 34017	2	2022-04-14	2022-07-20	FARM2SEEDNUR	30°20'26"S 51°14'56"W
GW SALTATOR		2	NI	GREEN.CEMAS-UFRGS 3.5 375	SILVER.CETAS.IBAMA.RS 3.2 34019	2	2022-04-14	2022-07-20	FARM2SEEDNUR	30°20'26"S 51°14'56"W
GW SALTATOR		2	NI	SILVER.CEMAS-UFRGS 3.5 288	SILVER.CETAS.IBAMA.RS 3.2 34021	2	2022-04-14	2022-07-20	FARM2SEEDNUR	30°20'26"S 51°14'56"W
GW SALTATOR		1	M	SILVER.CEMAS-UFRGS 3.5 287	SILVER.CETAS.IBAMA.RS 3.2 34023	1	2022-04-14	2022-07-20	FARM2SEEDNUR	30°20'26"S 51°14'56"W
GW SALTATOR	R	2	NI	SILVER.CEMAS-UFRGS 3.5 262	RED.CETAS 2018 3.5 18832	2	2022-04-14	2022-07-20	FARM2SEEDNUR	30°20'26"S 51°14'56"W		2	1	2022-10-13	30°20'51"S 51°14'30"W	1030	1	FL		GRASSL/EUCALYUNDREG	3	GW SALTATOR
GW SALTATOR		2	NI	GREEN.ZWAZO 2015 3.5 094	SILVER.CETAS.IBAMA 3.8 0495	2	2022-04-14	2022-07-20	FARM2SEEDNUR	30°20'26"S 51°14'56"W				2022-10-13	30°20'54"S 51°14'38"W					(UNTIL BNEGRAFARMHOU)	2	RC FINCH
GW SALTATOR		2	M	GREEN.ZWAZO 2015 3.5 095	SILVER.CETAS.IBAMA 3.8 0948	2	2022-04-14	2022-07-20	FARM2SEEDNUR	30°20'26"S 51°14'56"W					252						2	RC SPARROW
GW SALTATOR		2	NI	SILVER.CEMAS-UFRGS 3.5 267	SILVER.CETAS.IBAMA 3.2 34011	2	2022-04-14	2022-07-20	FARM2SEEDNUR	30°20'26"S 51°14'56"W											2	U GROSBEAK
GW SALTATOR		2	NI	SILVER.CEMAS-UFRGS 3.5 266	RED.CETAS 2018 3.5 18870	2	2022-04-14	2022-07-20	FARM2SEEDNUR	30°20'26"S 51°14'56"W
ULTR GROSBEAK		2	NI		RED.CETAS 2018 2.8 12694	2	2022-04-14	2022-07-20	FARM2SEEDNUR	30°20'26"S 51°14'56"W
ULTR GROSBEAK		2	NI		RED.CETAS 2018 3.0 04201	2	2022-04-14	2022-07-20	FARM2SEEDNUR	30°20'26"S 51°14'56"W
RC CARDINAL		2	NI	GREEN.CEMAS-UFRGS 3.5 374	SILVER.CRAS.PET 3.7 96710	2	2022-04-14	2022-07-20	FARM2SEEDNUR	30°20'26"S 51°14'56"W
RC CARDINAL		1	F	RED.CEMAS-UFRGS 3.5 384	SILVER.CRAS.PET 3.7 96729	2	2022-04-14	2022-07-20	FARM2SEEDNUR	30°20'26"S 51°14'56"W
RC CARDINAL		2	NI	SILVER.CEMAS-UFRGS 3.5 296	RED.CETAS 2018 3.5 18861	2	2022-04-14	2022-07-20	FARM2SEEDNUR	30°20'26"S 51°14'56"W
RC CARDINAL		2	NI	RED.CEMAS-UFRGS 3.5 383	SILVER.CRAS.PET 3.7 96746	2	2022-04-14	2022-07-20	FARM2SEEDNUR	30°20'26"S 51°14'56"W
RC CARDINAL		1	M	SILVER.CEMAS-UFRGS 3.5 284	SILVER.CETAS.IBAMA 3.5 2313	2	2022-04-14	2022-07-20	FARM2SEEDNUR	30°20'26"S 51°14'56"W
RC CARDINAL		2	NI	SILVER.CEMAS-UFRGS 3.5 281	RED.CETAS 2018 3.5 18852	2	2022-04-14	2022-07-20	FARM2SEEDNUR	30°20'26"S 51°14'56"W
RC CARDINAL		2	NI	SILVER.CEMAS-UFRGS 3.5 282	RED.CETAS 2018 3.5 18864	2	2022-04-14	2022-07-20	FARM2SEEDNUR	30°20'26"S 51°14'56"W
RC CARDINAL		1	F	RED.CEMAS-UFRGS 3.5 387	RED.CETAS 2018 3.5 18865	2	2022-04-14	2022-07-20	FARM2SEEDNUR	30°20'26"S 51°14'56"W
RC CARDINAL		1	M	RED.CEMAS-UFRGS 3.5 386	SILVER.SISPASS.RSA 3.5 008903	1	2022-04-14	2022-07-20	FARM2SEEDNUR	30°20'26"S 51°14'56"W
RC CARDINAL		2	NI	RED.CEMAS-UFRGS 3.5 385	RED.CETAS 2018 3.5 10595	1	2022-04-14	2022-07-20	FARM2SEEDNUR	30°20'26"S 51°14'56"W
RC CARDINAL		2	NI	GREEN.ZWAZO 2015 3.5 099	RED.CETAS 2018 3.5 18856	2	2022-04-14	2022-07-20	FARM2SEEDNUR	30°20'26"S 51°14'56"W
RC CARDINAL		1	M	RED.CETAS 2018 3.5 18867	RED.CETAS 2018 3.5 18866	1	2022-04-14	2022-07-20	FARM2SEEDNUR	30°20'26"S 51°14'56"W
RC CARDINAL		2	NI	SILVER.CEMAS-UFRGS 3.5 295	SILVER.IBAMA OA 3.5 474448	1	2022-04-14	2022-07-20	FARM2SEEDNUR	30°20'26"S 51°14'56"W
GW SALTATOR		2	M	GREEN.CEMAS-UFRGS 3.5 368	SILVER.CETAS.IBAMA 3.8 1182	2	2022-04-14	2022-07-20	FARM2SEEDNUR	30°20'26"S 51°14'56"W
GW SALTATOR		2	M	GREEN.CEMAS-UFRGS 3.5 364	SILVER.CETAS.IBAMA 3.2 34030	2	2022-04-14	2022-07-20	FARM2SEEDNUR	30°20'26"S 51°14'56"W
GW SALTATOR		2	NI	GREEN.CEMAS-UFRGS 3.5 365	SILVER.CETAS.IBAMA 3.2 34007	2	2022-04-14	2022-07-20	FARM2SEEDNUR	30°20'26"S 51°14'56"W
GW SALTATOR		1	M	GREEN.CEMAS-UFRGS 3.5 367	SILVER.CETAS.IBAMA 3.2 34008	1	2022-04-14	2022-07-20	FARM2SEEDNUR	30°20'26"S 51°14'56"W
GW SALTATOR		3	NI	GREEN.CEMAS-UFRGS 3.5 366	SILVER.CETAS.IBAMA 3.2 34018	2	2022-04-14	2022-07-20	FARM2SEEDNUR	30°20'26"S 51°14'56"W
GW SALTATOR		1	M	GREEN.CEMAS-UFRGS 3.5 363	RED.CETAS 2018 3.5 18868	2	2022-04-14	2022-07-20	FARM2SEEDNUR	30°20'26"S 51°14'56"W
GW SALTATOR		2	NI	GREEN.CEMAS-UFRGS 3.5 369	RED.CETAS 2018 3.5 10599	3	2022-04-14	2022-07-20	FARM2SEEDNUR	30°20'26"S 51°14'56"W
GW SALTATOR		2	M	GREEN.CEMAS-UFRGS 3.5 372	SILVER.CETAS.IBAMA 3.2 34023	2	2022-04-14	2022-07-20	FARM2SEEDNUR	30°20'26"S 51°14'56"W
GW SALTATOR	R	2	NI	SILVER.CEMAS-UFRGS 3.5 285	RED.CETAS 2018 3.5 18869	2	2022-04-14	2022-09-10	FARM2PATOSLAKE	30°25'02"S 51°15'42"W	RIP SHRUBL/EUCALY	1	1	2022-10-05	30°24'36"S 51°14'42"W	2010	2			GRASSL/SHRUBL/EUCALYUNDREG	4	SAFFRON FINCH
SAFFRON FINCH		2	NI		RED.CETAS 2018 2.8 12928	2	2022-06-28	2022-09-10	FARM2PATOSLAKE	30°25'02"S 51°15'42"W										(GREG BORDER)	2	RC CARDINAL
SAFFRON FINCH		2	NI		RED.CETAS 2018 2.8 12930	2	2022-06-28	2022-09-10	FARM2PATOSLAKE	30°25'02"S 51°15'42"W											2	SFT FLYCATCHER
SAFFRON FINCH		3	NI		RED.CETAS 2018 2.6 21522	2	2022-06-28	2022-09-10	FARM2PATOSLAKE	30°25'02"S 51°15'42"W											2	V ORIOLE
SAFFRON FINCH		1	M		RED.CETAS 2018 2.6 21523	1	2022-06-28	2022-09-10	FARM2PATOSLAKE	30°25'02"S 51°15'42"W											1	F WARBLER
SAFFRON FINCH		2	NI		RED.CETAS 2018 2.6 21514	2	2022-06-28	2022-09-10	FARM2PATOSLAKE	30°25'02"S 51°15'42"W
SAFFRON FINCH		2	NI		RED.CETAS 2018 2.8 26885	2	2022-06-28	2022-09-10	FARM2PATOSLAKE	30°25'02"S 51°15'42"W
SAFFRON FINCH		2	NI		RED.CETAS 2018 2.4 26244	3	2022-06-28	2022-09-10	FARM2PATOSLAKE	30°25'02"S 51°15'42"W
SAFFRON FINCH		1	M		RED.CETAS 2018 2.4 12195	2	2022-06-28	2022-09-10	FARM2PATOSLAKE	30°25'02"S 51°15'42"W
SAFFRON FINCH		2	NI		RED.CETAS 2018 2.8 26888	2	2022-06-28	2022-09-10	FARM2PATOSLAKE	30°25'02"S 51°15'42"W
SAFFRON FINCH		3	M		RED.CETAS 2018 2.8 26229	2	2022-06-28	2022-09-10	FARM2PATOSLAKE	30°25'02"S 51°15'42"W
SAFFRON FINCH		2	NI		RED.CETAS 2018 2.8 26230	1	2022-06-28	2022-09-10	FARM2PATOSLAKE	30°25'02"S 51°15'42"W
SAFFRON FINCH		2	NI		RED.CETAS 2018 2.8 26231	1	2022-06-28	2022-09-10	FARM2PATOSLAKE	30°25'02"S 51°15'42"W
SAFFRON FINCH		2	NI		RED.CETAS 2018 2.8 26232	2	2022-06-28	2022-09-10	FARM2PATOSLAKE	30°25'02"S 51°15'42"W
SAFFRON FINCH		1	M		SILVER.SIAPASS.RSA 2.8 010999	2	2022-06-28	2022-09-20	FARM2PATOSLAKE	30°25'02"S 51°15'42"W
SAFFRON FINCH		2	M		RED.CETAS 2018 3.0 04223	1	2022-06-28	2022-09-10	FARM2PATOSLAKE	30°25'02"S 51°15'42"W
SAFFRON FINCH		2	M		RED.CETAS 2018 2.4 12821	2	2022-06-28	2022-09-10	FARM2PATOSLAKE	30°25'02"S 51°15'42"W
SAFFRON FINCH		2	M		RED.CETAS 2018 2.4 12849	1	2022-06-28	2022-09-10	FARM2PATOSLAKE	30°25'02"S 51°15'42"W
SAFFRON FINCH		2	M		SILVER.CETAS 2015 2.5 1505	1	2022-06-28	2022-09-10	FARM2PATOSLAKE	30°25'02"S 51°15'42"W
SAFFRON FINCH		2	NI		SILVER.CETAS 2015 2.5 1506	2	2022-06-28	2022-09-10	FARM2PATOSLAKE	30°25'02"S 51°15'42"W
SAFFRON FINCH		2	NI		RED.CETAS 2018 2.4 12431	3	2022-06-28	2022-09-10	FARM2PATOSLAKE	30°25'02"S 51°15'42"W
SAFFRON FINCH		2	NI		SILVER.CETAS 2015 2.5 1502	3	2022-06-28	2022-09-10	FARM2PATOSLAKE	30°25'02"S 51°15'42"W
SAFFRON FINCH		1	M		SILVER.SISPASS.SCA 2.8 071678	1	2022-06-28	2022-09-10	FARM2PATOSLAKE	30°25'02"S 51°15'42"W
SAFFRON FINCH		2	NI		RED.CETAS 2018 2.4 13050	1	2022-06-28	2022-09-10	FARM2PATOSLAKE	30°25'02"S 51°15'42"W
SAFFRON FINCH		2	M		RED.CETAS 2018 2.4 12198	1	2022-06-28	2022-09-10	FARM2PATOSLAKE	30°25'02"S 51°15'42"W
SAFFRON FINCH	R	2	NI		RED.CETAS 2018 2.4 12199	2	2022-06-28	2022-09-10	FARM2PATOSLAKE	30°25'02"S 51°15'42"W		1	2	2022-09-20	30°23'43"S 51°14'34"W	3020	2			GRASSL/SHRUBL/EUCALYUNDREG	2	SAFFRON FINCH
SAFFRON FINCH		2	NI		RED.CETAS 2018 2.4 12200	1	2022-06-28	2022-09-10	FARM2PATOSLAKE	30°25'02"S 51°15'42"W										(GREG BORDER)	1	GW SALTATOR
SAFFRON FINCH		2	NI		SILVER.SISPASS.RSA 2.8 017909	2	2022-06-28	2022-09-10	FARM2PATOSLAKE	30°25'02"S 51°15'42"W											2	RC SPARROW
SAFFRON FINCH		1	M		SILVER.SISPASS.RSA 2.8 031440	1	2022-06-28	2022-09-10	FARM2PATOSLAKE	30°25'02"S 51°15'42"W											2	S TANAGER
SAFFRON FINCH		2	NI		RED.CETAS 2018 2.8 26887	2	2022-06-28	2022-09-10	FARM2PATOSLAKE	30°25'02"S 51°15'42"W											2	RC CARDINAL
SAFFRON FINCH		2	M		RED.CETAS 2018 2.6 21519	2	2022-06-28	2022-09-10	FARM2PATOSLAKE	30°25'02"S 51°15'42"W
SAFFRON FINCH		2	M		RED.CETAS 2018 2.8 26242	2	2022-06-28	2022-09-10	FARM2PATOSLAKE	30°25'02"S 51°15'42"W
SAFFRON FINCH		1	M		SILVER.CETAS 2015 2.5 1503	1	2022-06-28	2022-09-10	FARM2PATOSLAKE	30°25'02"S 51°15'42"W
SAFFRON FINCH		2	NI		RED.CETAS 2018 2.8 12931	2	2022-06-28	2022-09-10	FARM2PATOSLAKE	30°25'02"S 51°15'42"W
SAFFRON FINCH		2	NI		RED.CETAS 2018 3.0 04216	2	2022-06-28	2022-09-10	FARM2PATOSLAKE	30°25'02"S 51°15'42"W
SAFFRON FINCH		2	M		RED.CETAS 2018 2.8 013458	2	2022-06-28	2022-09-20	FARM2.3BORDER	30°24'37"S 51°14'56"W	GRASSL/SHRUBL/EUCALY/CROPS
SAFFRON FINCH		1	M		RED.CETAS 2018 2.8 013459	3	2022-06-28	2022-09-20	FARM2.3BORDER	30°24'37"S 51°14'56"W
SAFFRON FINCH		2	NI		SILVER.SISPASS.RSA 2.8 048918	1	2022-06-28	2022-09-20	FARM2.3BORDER	30°24'37"S 51°14'56"W
SAFFRON FINCH		1	M		SILVER.SISPASS.RSA 2.8 024960	2	2022-06-28	2022-09-20	FARM2.3BORDER	30°24'37"S 51°14'56"W
SAFFRON FINCH		2	NI		RED.CETAS 2018 2.8 26243	3	2022-06-28	2022-09-20	FARM2.3BORDER	30°24'37"S 51°14'56"W
SAFFRON FINCH		2	NI		SILVER.CETAS 2015 3.2 3401	3	2022-06-28	2022-09-20	FARM2.3BORDER	30°24'37"S 51°14'56"W
SAFFRON FINCH		2	NI		SILVER.CETAS 2015 3.2 3402	2	2022-06-28	2022-09-20	FARM2.3BORDER	30°24'37"S 51°14'56"W
SAFFRON FINCH		1	M		RED.CETAS 2018 2.8 27955	1	2022-06-28	2022-09-20	FARM2.3BORDER	30°24'37"S 51°14'56"W
SAFFRON FINCH		2	NI		RED.CETAS 2018 2.8 26885	2	2022-06-28	2022-09-20	FARM2.3BORDER	30°24'37"S 51°14'56"W
SAFFRON FINCH		2	NI		RED.CETAS 2018 2.8 12666	2	2022-06-28	2022-09-20	FARM2.3BORDER	30°24'37"S 51°14'56"W
SAFFRON FINCH		2	NI		SILVER.CETAS 2015 2.5 18772	2	2022-06-28	2022-09-20	FARM2.3BORDER	30°24'37"S 51°14'56"W
RC FINCH		1	M		RED.CETAS 2018 2.6 04336	1	2022-06-28	2022-09-20	FARM2.3BORDER	30°24'37"S 51°14'56"W
RC FINCH		2	NI		SILVER.CETAS 2015 2.5 1507	2	2022-06-28	2022-09-20	FARM2.3BORDER	30°24'37"S 51°14'56"W
RC FINCH		1	F		SILVER.CETAS 2015 2.5 1508	2	2022-06-28	2022-09-20	FARM2.3BORDER	30°24'37"S 51°14'56"W
RC FINCH		2	M		RED.CETAS 2018 2.4 12825	2	2022-06-28	2022-09-20	FARM2.3BORDER	30°24'37"S 51°14'56"W
SAFFRON FINCH		2	M		RED.CETAS 2018 2.4 12748	3	2022-07-04	2022-09-20	FARM2.3BORDER	30°24'37"S 51°14'56"W
SAFFRON FINCH		2	NI		RED.CETAS 2018 2.4 12749	2	2022-07-04	2022-09-20	FARM2.3BORDER	30°24'37"S 51°14'56"W
SAFFRON FINCH		2	M		RED.CETAS 2018 2.4 11276	1	2022-07-04	2022-09-20	FARM2.3BORDER	30°24'37"S 51°14'56"W
SAFFRON FINCH		2	NI		RED.CETAS 2018 2.4 12762	1	2022-07-04	2022-09-20	FARM2.3BORDER	30°24'37"S 51°14'56"W
SAFFRON FINCH		1	M		RED.CETAS 2018 2.4 12763	2	2022-07-04	2022-09-20	FARM2.3BORDER	30°24'37"S 51°14'56"W
SAFFRON FINCH		2	NI		RED.CETAS 2018 2.4 12765	2	2022-07-04	2022-09-20	FARM2.3BORDER	30°24'37"S 51°14'56"W
SAFFRON FINCH		1	M		RED.CETAS 2018 2.4 12766	1	2022-07-04	2022-09-20	FARM2.3BORDER	30°24'37"S 51°14'56"W
SAFFRON FINCH		2	NI		RED.CETAS 2018 2.4 12767	2	2022-07-04	2022-09-20	FARM2.3BORDER	30°24'37"S 51°14'56"W
SAFFRON FINCH		2	NI		SILVER.IBAMA.OA 2.8 413579	1	2022-07-04	2022-09-20	FARM2.3BORDER	30°24'37"S 51°14'56"W
SAFFRON FINCH		1	M		RED.CETAS 2018 2.6 21753	1	2022-07-04	2022-09-20	FARM2.3BORDER	30°24'37"S 51°14'56"W
SAFFRON FINCH		1	M		RED.CETAS 2018 2.6 21758	2	2022-07-04	2022-09-20	FARM2.3BORDER	30°24'37"S 51°14'56"W
SAFFRON FINCH		2	NI		RED.CETAS 2018 2.6 21521	2	2022-07-04	2022-09-20	FARM2.3BORDER	30°24'37"S 51°14'56"W
SAFFRON FINCH		1	M		RED.CETAS 2018 2.6 21517	1	2022-07-04	2022-09-20	FARM2.3BORDER	30°24'37"S 51°14'56"W
SAFFRON FINCH	R	1	M		RED.CETAS 2018 2.4 12775	2	2022-07-04	2022-09-20	FARM2.3BORDER	30°24'37"S 51°14'56"W		1	1	2022-10-25	30°24'41"S 51°15'12"W	225	1	FL		GRASSL/SHRUBL/EUCALYUNDREG	4	SAFFRON FINCH
SAFFRON FINCH		2	NI		SIVER.CETAS.2015 2.5 1516	2	2022-07-04	2022-09-20	FARM2.3BORDER	30°24'37"S 51°14'56"W										(GREG BORDER)	1	GW SALTATOR
ULTR GROSBEAK		1	M		RED.CETAS 2018 2.8 26241	1	2022-07-04	2022-09-20	FARM2.3BORDER	30°24'37"S 51°14'56"W											2	S COWBIRD
ULTR GROSBEAK		2	NI		RED.CETAS 2018 2.6 21524	1	2022-07-04	2022-09-20	FARM2.3BORDER	30°24'37"S 51°14'56"W											1	VE FLYCATCHER
ULTR GROSBEAK		2	NI		RED.CETAS 2018 2.8 26874	1	2022-07-04	2022-09-20	FARM2.3BORDER	30°24'37"S 51°14'56"W
ULTR GROSBEAK		1	M		RED.CETAS 2018 2.8 26880	1	2022-07-04	2022-09-20	FARM2.3BORDER	30°24'37"S 51°14'56"W
ULTR GROSBEAK		2	NI		RED.CETAS 2018 2.8 26229	2	2022-07-04	2022-09-20	FARM2.3BORDER	30°24'37"S 51°14'56"W
ULTR GROSBEAK		2	NI		RED.CETAS 2018 3.0 04210	2	2022-07-04	2022-09-20	FARM2.3BORDER	30°24'37"S 51°14'56"W
ULTR GROSBEAK		2	M		RED.CETAS 2018 2.8 26889	2	2022-07-04	2022-09-20	FARM2.3BORDER	30°24'37"S 51°14'56"W
ULTR GROSBEAK		2	NI		RED.CETAS 2018 2.6 21746	1	2022-07-04	2022-09-20	FARM2.3BORDER	30°24'37"S 51°14'56"W
ULTR GROSBEAK		2	M		RED.CETAS 2018 2.8 26879	2	2022-07-04	2022-09-20	FARM2.3BORDER	30°24'37"S 51°14'56"W
ULTR GROSBEAK		2	NI		RED.CETAS 2018 2.6 21751	1	2022-07-04	2022-09-20	FARM2.3BORDER	30°24'37"S 51°14'56"W
ULTR GROSBEAK		2	NI		RED.CETAS 2018 2.8 12935	2	2022-07-04	2022-09-20	FARM2.3BORDER	30°24'37"S 51°14'56"W
ULTR GROSBEAK		1	M		RED.CETAS 2018 2.8 26237	2	2022-07-04	2022-09-20	FARM2.3BORDER	30°24'37"S 51°14'56"W
ULTR GROSBEAK		2	NI		SILVER.SISPASS.RSA 2.8 029877	2	2022-07-04	2022-09-20	FARM2.3BORDER	30°24'37"S 51°14'56"W
ULTR GROSBEAK		2	M		RED.CETAS 2018 2.8 26877	3	2022-07-04	2022-09-20	FARM2.3BORDER	30°24'37"S 51°14'56"W
ULTR GROSBEAK		2	NI		RED.CETAS 2018 2.8 27956	1	2022-07-04	2022-09-20	FARM2.3BORDER	30°24'37"S 51°14'56"W
ULTR GROSBEAK		1	M		RED.CETAS 2018 2.6 21525	1	2022-07-04	2022-09-20	FARM2.3BORDER	30°24'37"S 51°14'56"W
ULTR GROSBEAK		2	M		RED.CETAS 2018 2.8 26892	3	2022-07-04	2022-09-20	FARM2.3BORDER	30°24'37"S 51°14'56"W
ULTR GROSBEAK		2	M		RED.CETAS 2018 2.8 26873	3	2022-07-04	2022-09-20	FARM2.3BORDER	30°24'37"S 51°14'56"W
ULTR GROSBEAK		2	NI		SILVER.SISPASS.SCA 2.8 012846	2	2022-07-04	2022-09-20	FARM2.3BORDER	30°24'37"S 51°14'56"W
GW SALTATOR		1	M	RED.CEMAS-UFRGS 3.5 1000	RED.CETAS 2018 3.5 18825	1	2022-07-04	2022-09-20	FARM2.3BORDER	30°24'37"S 51°14'56"W
GW SALTATOR		2	M	RED.CEMAS-UFRGS 3.5 1001	RED.CETAS 2018 4.0 11691	2	2022-07-04	2022-09-20	FARM2.3BORDER	30°24'37"S 51°14'56"W
GW SALTATOR		2	NI	RED.CEMAS-UFRGS 3.5 1002	SILVER.CETAS.IBAMA 3.8 2095	1	2022-07-04	2022-09-20	FARM2.3BORDER	30°24'37"S 51°14'56"W
GW SALTATOR		3	NI	RED.CEMAS-UFRGS 3.5 1007	SILVER.CETAS.IBAMA 3.8 2098	1	2022-07-04	2022-09-20	FARM2.3BORDER	30°24'37"S 51°14'56"W
GW SALTATOR		2	NI	RED.CEMAS-UFRGS 3.5 1004	SILVER.CETAS.IBAMA 4.0 649920	1	2022-07-04	2022-09-20	FARM2.3BORDER	30°24'37"S 51°14'56"W
GW SALTATOR		3	NI	RED.CETAS 2018 3.5 18040	RED.CETAS 2018 3.5 042301	2	2022-07-04	2022-09-20	FARM2.3BORDER	30°24'37"S 51°14'56"W
GW SALTATOR		2	NI	RED.CEMAS-UFRGS 3.5 1006	SILVER.CETAS 2015 3.2 34064	2	2022-07-04	2022-09-20	FARM2.3BORDER	30°24'37"S 51°14'56"W
GW SALTATOR		1	M	RED.CEMAS-UFRGS 3.5 1003	SILVER.CETAS 2015 3.2 34060	2	2022-07-04	2022-09-20	FARM2.3BORDER	30°24'37"S 51°14'56"W
GW SALTATOR		2	F	RED.CEMAS-UFRGS 3.5 1008	RED.CETAS 2018 4.0 04839	1	2022-07-04	2022-09-20	FARM2.3BORDER	30°24'37"S 51°14'56"W
GW SALTATOR		1	M	RED.CEMAS-UFRGS 3.5 1010	RED.CETAS 2018 3.5 18828	1	2022-07-04	2022-09-20	FARM2.3BORDER	30°24'37"S 51°14'56"W
GW SALTATOR		3	NI	RED.CEMAS-UFRGS 3.5 1011	SILVER.IBAMA OA 3.5 129055	3	2022-07-04	2022-09-20	FARM2.3BORDER	30°24'37"S 51°14'56"W
GW SALTATOR		2	NI	RED.CETAS 2018 3.5 18039	SILVER.SISPASS.RSA 3.5 008191	2	2022-07-04	2022-09-20	FARM2.3BORDER	30°24'37"S 51°14'56"W
GW SALTATOR		2	NI	RED.CEMAS-UFRGS 3.5 1016	SILVER.CETAS 2015 3.2 34061	2	2022-07-04	2022-09-20	FARM2.3BORDER	30°24'37"S 51°14'56"W
GW SALTATOR		2	NI	RED.CEMAS-UFRGS 3.5 1017	SILVER.CETAS 2015 3.2 34078	2	2022-07-04	2022-09-20	FARM2.3BORDER	30°24'37"S 51°14'56"W
GW SALTATOR		2	M	RED.CEMAS-UFRGS 3.5 1022	SILVER.CETAS 2015 3.2 34060	1	2022-07-04	2022-09-20	FARM2.3BORDER	30°24'37"S 51°14'56"W
GW SALTATOR		3	NI	RED.CEMAS-UFRGS 3.5 1019	SILVER.CETAS 2015 3.2 34082	2	2022-07-04	2022-09-20	FARM2.3BORDER	30°24'37"S 51°14'56"W
GW SALTATOR		1	M	RED.CEMAS-UFRGS 3.5 1020	FOG 96-97 ACPS 6076	1	2022-07-04	2022-09-20	FARM2.3BORDER	30°24'37"S 51°14'56"W
GW SALTATOR	R	1	M	SILVER.CETAS 2015 3.2 34091	RED.CETAS 2018 3.2 04950	1	2022-07-04	2022-09-20	FARM2.3BORDER	30°24'37"S 51°14'56"W		1	1	2022-10-05	30°24'37"S 51°14'59"W	10	1	FL		GRASSL/SHRUBL/EUCALYUNDREG	5	SAFFRON FINCH
GW SALTATOR		1	M	RED.CEMAS-UFRGS 4.0 1072	SILVER.IBAMA 05-06 14895	1	2022-07-12	2022-09-20	FARM2.3BORDER	30°24'37"S 51°14'56"W										(GREG BORDER)	2	RC SPARROW
GW SALTATOR		1	M	RED.CEMAS-UFRGS 4.0 1073	SILVER.CETAS 2015 3.2 34085	1	2022-07-12	2022-09-20	FARM2.3BORDER	30°24'37"S 51°14'56"W											2	RC CARDINAL
GW SALTATOR		2	NI	RED.CEMAS-UFRGS 4.0 1074	RED.CETAS 2018 4.0 04784	1	2022-07-12	2022-09-20	FARM2.3BORDER	30°24'37"S 51°14'56"W											1	GW SALTATOR
GW SALTATOR		3	NI	RED.CEMAS-UFRGS 4.0 1075	SILVER.CETAS 2015 3.2 34088	2	2022-07-12	2022-09-20	FARM2.3BORDER	30°24'37"S 51°14'56"W											2	S COWBIRD
GW SALTATOR		2	NI	RED.CEMAS-UFRGS 4.0 1076	RED.CETAS 2018 4.0 04239	1	2022-07-12	2022-09-20	FARM2.3BORDER	30°24'37"S 51°14'56"W											1	WT HUMMINGBIRD
RC CARDINAL		2	NI	RED.CEMAS-UFRGS 3.5 1021	SILVER.CETAS 2015 3.2 34009	2	2022-07-12	2022-09-20	FARM2.3BORDER	30°24'37"S 51°14'56"W											2	F WARBLER
RC CARDINAL		2	NI	RED.CEMAS-UFRGS 3.5 1024	SILVER.CETAS 2015 3.2 34092	2	2022-07-12	2022-09-20	FARM2.3BORDER	30°24'37"S 51°14'56"W
RC CARDINAL		2	NI	RED.CEMAS-UFRGS 3.5 1025	SILVER.CETAS 2015 3.2 34098	2	2022-07-12	2022-09-20	FARM2.3BORDER	30°24'37"S 51°14'56"W
RC CARDINAL		1	M	SIVER.CETAS 2018 4.5 07457	RED.CEMAS-UFRGS 4.0 1071	1	2022-07-12	2022-09-20	FARM2.3BORDER	30°24'37"S 51°14'56"W
RC CARDINAL		2	F	RED.CETAS 2018 3.5 18035	SILVER.CETAS 2015 3.2 34099	2	2022-07-12	2022-09-20	FARM2.3BORDER	30°24'37"S 51°14'56"W
RC CARDINAL		2	NI	RED.CEMAS-UFRGS 3.5 1027	SILVER.CETAS 2015 3.2 34404	2	2022-07-12	2022-09-20	FARM2.3BORDER	30°24'37"S 51°14'56"W
RC CARDINAL		2	NI	RED.CEMAS-UFRGS 3.5 1028	SILVER.CETAS 2015 3.2 34414	2	2022-07-12	2022-09-20	FARM2.3BORDER	30°24'37"S 51°14'56"W
RC CARDINAL		2	NI	RED.CEMAS-UFRGS 3.5 1036	SILVER.CETAS 2015 3.2 34420	3	2022-07-12	2022-09-20	FARM2.3BORDER	30°24'37"S 51°14'56"W
RC CARDINAL		2	NI	RED.CEMAS-UFRGS 3.5 1031	SILVER.CETAS 2015 3.2 34422	3	2022-07-12	2022-09-20	FARM2.3BORDER	30°24'37"S 51°14'56"W
RC CARDINAL		1	M	RED.CEMAS-UFRGS 3.5 1032	SILVER.CETAS 2015 3.2 34423	3	2022-07-12	2022-09-20	FARM2.3BORDER	30°24'37"S 51°14'56"W
RC CARDINAL		2	NI	RED.CEMAS-UFRGS 3.5 1035	SILVER.CETAS 2015 3.2 34425	2	2022-07-12	2022-09-20	FARM2.3BORDER	30°24'37"S 51°14'56"W
RC CARDINAL		2	NI	RED.CEMAS-UFRGS 3.5 1040	SILVER.CETAS 2015 3.2 34426	2	2022-07-12	2022-09-20	FARM2.3BORDER	30°24'37"S 51°14'56"W
RC CARDINAL		1	M	RED.CEMAS-UFRGS 3.5 1037	SILVER.CETAS 2015 3.2 34431	2	2022-07-12	2022-09-20	FARM2.3BORDER	30°24'37"S 51°14'56"W
RC CARDINAL		2	NI	RED.CETAS 2018 3.5 18036	SILVER.CETAS.IBAMA 3.2 2089	1	2022-07-12	2022-09-20	FARM2.3BORDER	30°24'37"S 51°14'56"W
RC CARDINAL		2	M	RED.CEMAS-UFRGS 3.5 1039	RED.CETAS 2018 3.5 18001	1	2022-07-12	2022-09-20	FARM2.3BORDER	30°24'37"S 51°14'56"W
RC CARDINAL		2	NI	RED.CEMAS-UFRGS 3.5 1036	RED.CETAS 2018 3.5 18002	2	2022-07-12	2022-09-20	FARM2.3BORDER	30°24'37"S 51°14'56"W
RC CARDINAL		2	NI	RED.CEMAS-UFRGS 3.5 1041	RED.CETAS 2018 3.5 18003	2	2022-07-12	2022-09-20	FARM2.3BORDER	30°24'37"S 51°14'56"W
RC CARDINAL		2	NI	RED.CEMAS-UFRGS 3.5 1049	RED.CETAS 2018 3.5 18008	2	2022-07-12	2022-09-20	FARM2.3BORDER	30°24'37"S 51°14'56"W
RC CARDINAL		1	M	RED.CETAS 2018 3.5 18016	RED.CETAS 2018 3.5 18020	1	2022-07-12	2022-09-20	FARM2.3BORDER	30°24'37"S 51°14'56"W
RC CARDINAL		2	NI	RED.CEMAS-UFRGS 3.5 1044	RED.CETAS 2018 3.5 18022	2	2022-07-12	2022-09-20	FARM2.3BORDER	30°24'37"S 51°14'56"W
RC CARDINAL		2	NI	RED.CEMAS-UFRGS 3.5 1045	RED.CETAS 2018 3.5 18023	2	2022-07-12	2022-09-20	FARM2.3BORDER	30°24'37"S 51°14'56"W
RC CARDINAL		1	F	RED.CETAS 2018 3.5 18840	RED.CETAS 2018 4.0 11606	1	2022-07-12	2022-09-20	FARM2.3BORDER	30°24'37"S 51°14'56"W
RC CARDINAL		2	NI	RED.CETAS 2018 3.5 18037	RED.CETAS 2018 3.5 18024	2	2022-07-12	2022-09-20	FARM2.3BORDER	30°24'37"S 51°14'56"W
RC CARDINAL		2	NI	RED.CEMAS-UFRGS 3.5 1043	RED.CETAS 2018 3.5 18025	2	2022-07-12	2022-09-20	FARM2.3BORDER	30°24'37"S 51°14'56"W
RC CARDINAL		2	NI	RED.CEMAS-UFRGS 3.5 1048	RED.CETAS 2018 3.5 18026	2	2022-07-12	2022-09-20	FARM2.3BORDER	30°24'37"S 51°14'56"W
RC CARDINAL		2	NI	RED.CEMAS-UFRGS 3.5 1058	RED.CETAS 2018 3.5 18027	3	2022-07-12	2022-09-20	FARM2.3BORDER	30°24'37"S 51°14'56"W
RC CARDINAL		1	F	RED.CETAS 2018 3.5 18893	RED.CEMAS-UFRGS 3.5 1050	1	2022-07-12	2022-09-20	FARM2.3BORDER	30°24'37"S 51°14'56"W
RC CARDINAL		2	NI	RED.CEMAS-UFRGS 3.5 1051	RED.CETAS 2018 4.0 04737	2	2022-07-12	2022-09-20	FARM2.3BORDER	30°24'37"S 51°14'56"W
RC CARDINAL		2	NI	RED.CEMAS-UFRGS 3.5 1052	RED.CETAS 2018 4.0 04778	2	2022-07-12	2022-09-20	FARM2.3BORDER	30°24'37"S 51°14'56"W
RC CARDINAL		1	M	RED.CETAS 2018 4.0 11681	RED.CETAS 2018 4.0 04780	1	2022-07-12	2022-09-20	FARM2.3BORDER	30°24'37"S 51°14'56"W
RC CARDINAL		2	NI	RED.CEMAS-UFRGS 3.5 1054	RED.CETAS 2018 4.5 7456	2	2022-07-12	2022-09-20	FARM2.3BORDER	30°24'37"S 51°14'56"W
RC CARDINAL		2	NI	RED.CEMAS-UFRGS 3.5 1033	SILVER.CETAS 2015 3.2 34418	1	2022-07-12	2022-09-20	FARM2.3BORDER	30°24'37"S 51°14'56"W
RC CARDINAL		2	NI	RED.CEMAS-UFRGS 3.5 1055	RED.CETAS 2018 4.5 7458	2	2022-07-12	2022-09-20	FARM2.3BORDER	30°24'37"S 51°14'56"W
RC CARDINAL		1	M	RED.CETAS 2018 5.0 03737	RED.CETAS 2018 3.5 18035	1	2022-07-12	2022-09-20	FARM2.3BORDER	30°24'37"S 51°14'56"W
RC CARDINAL		1	F	RED.CETAS 2018 3.5 18838	RED.CETAS 2018 4.0 04797	1	2022-07-12	2022-09-20	FARM2.3BORDER	30°24'37"S 51°14'56"W
RC CARDINAL		1	F	SILVER.CETAS 2018 4.5 07458	RED.CETAS 2018 4.0 11683	1	2022-07-12	2022-09-20	FARM2.3BORDER	30°24'37"S 51°14'56"W
RC CARDINAL		1	M	SILVER.CETAS 2015 3.2 34090	RED.CEMAS-UFRGS 3.5 1069	1	2022-07-12	2022-09-20	FARM2.3BORDER	30°24'37"S 51°14'56"W
RC CARDINAL		2	NI	RED.CEMAS-UFRGS 4.0 1079	RED.CETAS 2018 3.5 18842	2	2022-07-12	2022-09-20	FARM2.3BORDER	30°24'37"S 51°14'56"W
RC CARDINAL		2	NI	RED.CEMAS-UFRGS 4.0 1078	RED.CETAS 2018 4.0 04788	2	2022-07-12	2022-09-20	FARM2.3BORDER	30°24'37"S 51°14'56"W
RC CARDINAL		2	NI	RED.CEMAS-UFRGS 4.0 1089	RED.CETAS 2018 3.5 04239	1	2022-07-12	2022-09-20	FARM2.3BORDER	30°24'37"S 51°14'56"W
RC CARDINAL		1	M	RED.CEMAS-UFRGS 4.0 1083	RED.CETAS 2018 3,5 18842	1	2022-07-12	2022-09-20	FARM2.3BORDER	30°24'37"S 51°14'56"W
RC CARDINAL		1	M	RED.CEMAS-UFRGS 4.0 1081	RED.CETAS 2018 4.0 04797	2	2022-07-12	2022-09-20	FARM2.3BORDER	30°24'37"S 51°14'56"W
RC CARDINAL		2	NI	RED.CEMAS-UFRGS 4.0 1082	RED.CETAS 2018 3.5 18835	1	2022-07-12	2022-09-20	FARM2.3BORDER	30°24'37"S 51°14'56"W
RC CARDINAL		2	NI	RED.CEMAS-UFRGS 4.0 1085	RED.CETAS 2018 4.0 04783	2	2022-07-12	2022-09-20	FARM2.3BORDER	30°24'37"S 51°14'56"W
RC CARDINAL		3	M	RED.CEMAS-UFRGS 4.0 1084	RED.CETAS 2018 3.5 18889	1	2022-07-12	2022-09-20	FARM2.3BORDER	30°24'37"S 51°14'56"W
RC CARDINAL		2	F	RED.CETAS 2018 3.518890	RED.CETAS 2018 3.5 18843	2	2022-07-12	2022-09-20	FARM2.3BORDER	30°24'37"S 51°14'56"W
RC CARDINAL		2	NI	RED.CEMAS-UFRGS 4.0 1086	SILVER.CETAS 2018 4.5 07453	2	2022-07-12	2022-09-20	FARM2.3BORDER	30°24'37"S 51°14'56"W
RC CARDINAL		2	NI	RED.CEMAS-UFRGS 4.0 1087	SILVER.CETAS 2018 4.5 03310	3	2022-07-12	2022-09-20	FARM2.3BORDER	30°24'37"S 51°14'56"W
RC CARDINAL		2	NI	RED.CEMAS-UFRGS 4.0 1090	SILVER.CETAS 2018 4.5 07455	3	2022-07-12	2022-09-20	FARM2.3BORDER	30°24'37"S 51°14'56"W
RC CARDINAL		2	M	RED.CEMAS-UFRGS 4.0 1080	SILVER.CETAS 2018 4.5 07451	3	2022-07-12	2022-09-20	FARM2.3BORDER	30°24'37"S 51°14'56"W
RC CARDINAL		2	NI	RED.CEMAS-UFRGS 4.0 1099	SILVER.CETAS 2018 4.5 07452	3	2022-07-12	2022-09-20	FARM2.3BORDER	30°24'37"S 51°14'56"W
RC CARDINAL		2	NI	RED.CEMAS-UFRGS 4.0 1091	SILVER.CETAS 2018 4.5 07454	2	2022-07-12	2022-09-20	FARM2.3BORDER	30°24'37"S 51°14'56"W
RC CARDINAL		2	NI	RED.CEMAS-UFRGS 4.0 1092	SILVER.CETAS 2015 3.2 34088	1	2022-07-12	2022-09-20	FARM2.3BORDER	30°24'37"S 51°14'56"W
RC CARDINAL		1	F	RED.CETAS 2018 3.5 18899	SILVER.CETAS 2015 3.8 2092	2	2022-07-12	2022-09-20	FARM2.3BORDER	30°24'37"S 51°14'56"W
RC CARDINAL		1	F	RED.CEMAS-UFRGS 4.0 1096	SILVER.CETAS 2015 3.8 1183	1	2022-07-12	2022-09-20	FARM2.3BORDER	30°24'37"S 51°14'56"W
RC CARDINAL		1	M	RED.CEMAS-UFRGS 4.0 1095	SILVER.CETAS 2015 3.2 34090	1	2022-07-12	2022-09-20	FARM2.3BORDER	30°24'37"S 51°14'56"W
RC CARDINAL		3	M	RED.CEMAS-UFRGS 4.0 1094	SILVER.CETAS 2015 3.2 34089	2	2022-07-12	2022-09-20	FARM2.3BORDER	30°24'37"S 51°14'56"W
SAFFRON FINCH		2	NI		RED.CETAS 2018 2.4 12779	2	2022-07-12	2022-09-20	FARM2.3BORDER	30°24'37"S 51°14'56"W
SAFFRON FINCH		2	NI		RED.CETAS 2018 2.4 12780	2	2022-07-12	2022-09-20	FARM2.3BORDER	30°24'37"S 51°14'56"W
SAFFRON FINCH		2	NI		RED.CETAS 2018 2.4 12782	2	2022-07-12	2022-09-20	FARM2.3BORDER	30°24'37"S 51°14'56"W
SAFFRON FINCH		2	NI		RED.CETAS 2018 2.4 12783	2	2022-07-12	2022-09-20	FARM2.3BORDER	30°24'37"S 51°14'56"W
SAFFRON FINCH		1	M		RED.CETAS 2018 2.4 12784	1	2022-07-12	2022-09-20	FARM2.3BORDER	30°24'37"S 51°14'56"W
SAFFRON FINCH		1	M		RED.CETAS 2018 2.4 12785	2	2022-07-12	2022-09-20	FARM2.3BORDER	30°24'37"S 51°14'56"W
SAFFRON FINCH		1	M		RED.CETAS 2018 2.4 12786	2	2022-07-12	2022-09-20	FARM2.3BORDER	30°24'37"S 51°14'56"W
SAFFRON FINCH		2	NI		RED.CETAS 2018 2.4 12787	2	2022-07-12	2022-09-20	FARM2.3BORDER	30°24'37"S 51°14'56"W
SAFFRON FINCH		2	NI		RED.CETAS 2018 2.4 12788	2	2022-07-12	2022-09-20	FARM2.3BORDER	30°24'37"S 51°14'56"W
SAFFRON FINCH		2	NI		RED.CETAS 2018 2.4 12792	2	2022-07-12	2022-09-20	FARM2.3BORDER	30°24'37"S 51°14'56"W
SAFFRON FINCH		2	NI		RED.CETAS 2018 2.4 12793	1	2022-07-12	2022-09-20	FARM2.3BORDER	30°24'37"S 51°14'56"W
SAFFRON FINCH		2	NI		RED.CETAS 2018 2.4 12794	1	2022-07-12	2022-09-20	FARM2.3BORDER	30°24'37"S 51°14'56"W
SAFFRON FINCH		2	M		RED.CETAS 2018 2.6 21754	2	2022-07-12	2022-09-20	FARM2.3BORDER	30°24'37"S 51°14'56"W
SAFFRON FINCH		2	M		RED.CETAS 2018 2.6 21795	3	2022-07-12	2022-09-20	FARM2.3BORDER	30°24'37"S 51°14'56"W
SAFFRON FINCH		2	NI		RED.CETAS 2018 2.6 21796	2	2022-07-12	2022-09-20	FARM2.3BORDER	30°24'37"S 51°14'56"W
SAFFRON FINCH		2	NI		RED.CETAS 2018 2.6 21797	1	2022-07-12	2022-09-20	FARM2.3BORDER	30°24'37"S 51°14'56"W
SAFFRON FINCH		1	M		RED.CETAS 2018 2.6 21798	1	2022-07-12	2022-09-20	FARM2.3BORDER	30°24'37"S 51°14'56"W
SAFFRON FINCH		2	NI		RED.CETAS 2018 2.8 12940	2	2022-07-12	2022-09-20	FARM2.3BORDER	30°24'37"S 51°14'56"W
SAFFRON FINCH		2	NI		RED.CETAS 2018 3.0 04243	2	2022-07-12	2022-09-20	FARM2.3BORDER	30°24'37"S 51°14'56"W
ULTR GROSBEAK		2	NI		RED.CETAS 2018 2.8 26872	2	2022-07-04	2022-09-20	FARM2.3BORDER	30°24'37"S 51°14'56"W
ULTR GROSBEAK		1	M		SILVER.IBAMA 02-04 105314	1	2022-07-04	2022-09-20	FARM2.3BORDER	30°24'37"S 51°14'56"W
ULTR GROSBEAK		2	NI		RED.CETAS 2018 3.0 04211	2	2022-07-04	2022-09-20	FARM2.3BORDER	30°24'37"S 51°14'56"W
ULTR GROSBEAK		2	NI		RED.CETAS 2018 3.0 04222	1	2022-07-04	2022-09-20	FARM2.3BORDER	30°24'37"S 51°14'56"W
ULTR GROSBEAK		2	NI		RED.CETAS 2018 3.0 04236	2	2022-07-04	2022-09-20	FARM2.3BORDER	30°24'37"S 51°14'56"W
ULTR GROSBEAK		2	NI		RED.CETAS 2018 3.0 04235	2	2022-07-04	2022-09-20	FARM2.3BORDER	30°24'37"S 51°14'56"W
ULTR GROSBEAK		2	NI		RED.CETAS 2018 3.0 04238	2	2022-07-04	2022-09-20	FARM2.3BORDER	30°24'37"S 51°14'56"W
ULTR GROSBEAK		2	NI		RED.CETAS 2018 2.6 21518	2	2022-07-04	2022-09-20	FARM2.3BORDER	30°24'37"S 51°14'56"W
RC FINCH		1	M		RED.CETAS 2018 2.4 12781	1	2022-07-12	2022-09-20	FARM2.3BORDER	30°24'37"S 51°14'56"W
RC FINCH		1	M		RED.CETAS 2018 2.4 12174	1	2022-06-22	2022-09-20	FARM2.3BORDER	30°24'37"S 51°14'56"W
GW SALTATOR		1	M	SILVER.IBAMA 05-06 3.5 148595	RED.CETAS 2018 3.5 18833	1	2022-07-04	2022-09-20	FARM2.3BORDER	30°24'37"S 51°14'56"W
GW SALTATOR		2	NI	RED.CEMAS-UFRGS 3.5 1058	RED.CETAS 2018 3.5 18884	2	2022-07-04	2022-09-20	FARM2.3BORDER	30°24'37"S 51°14'56"W
GW SALTATOR		1	F	PRATA-CETAS.2015 3,2 34059	RED.CETAS 2018 3.5 18888	1	2022-01-04	2022-09-20	FARM2.3BORDER	30°24'37"S 51°14'56"W
GW SALTATOR		3	F	RED.CETAS 2018 3.5 06599	SILVER.IBAMA OA 3.5 385721	1	2022-01-04	2022-09-20	FARM2.3BORDER	30°24'37"S 51°14'56"W
GW SALTATOR		2	NI	RED.CEMAS-UFRGS 3.5 1060	RED.CETAS 2018 3.5 18824	2	2022-07-04	2022-09-20	FARM2.3BORDER	30°24'37"S 51°14'56"W
GW SALTATOR		2	NI	RED.CEMAS-UFRGS 3.5 1061	RED.CETAS 2018 3.5 18826	2	2022-07-04	2022-09-20	FARM2.3BORDER	30°24'37"S 51°14'56"W
GW SALTATOR		3	NI	RED.CEMAS-UFRGS 3.5 1062	RED.CETAS 2018 3.5 18827	2	2022-07-04	2022-09-20	FARM2.3BORDER	30°24'37"S 51°14'56"W
GW SALTATOR		1	F	RED.CETAS 2018 3.5 18911	RED.CETAS 2018 3.5 18028	1	2022-07-12	2022-09-20	FARM2.3BORDER	30°24'37"S 51°14'56"W
GW SALTATOR		2	NI	RED.CEMAS-UFRGS 3.5 1063	RED.CETAS 2018 3.5 18029	1	2022-07-12	2022-09-20	FARM2.3BORDER	30°24'37"S 51°14'56"W
GW SALTATOR		3	NI	RED.CEMAS-UFRGS 3.5 1061	RED.CETAS 2018 3.5 18030	1	2022-07-12	2022-09-20	FARM2.3BORDER	30°24'37"S 51°14'56"W
GW SALTATOR		2	NI	RED.CEMAS-UFRGS 3.5 1064	RED.CETAS 2018 3.5 18032	2	2022-07-12	2022-09-20	FARM2.3BORDER	30°24'37"S 51°14'56"W
GW SALTATOR		1	F	RED.CETAS 2018 3.5 18895	SIVER.CETAS 2015 3.2 34088	1	2022-07-12	2022-09-20	FARM2.3BORDER	30°24'37"S 51°14'56"W
GW SALTATOR		2	M	RED.CEMAS-UFRGS 3.5 1062	RED.CETAS 2018 3.5 18948	2	2022-07-12	2022-09-20	FARM2.3BORDER	30°24'37"S 51°14'56"W
GW SALTATOR		3	NI	RED.CEMAS-UFRGS 3.5 1068	RED.CETAS 2018 3.5 18947	1	2022-07-12	2022-09-20	FARM2.3BORDER	30°24'37"S 51°14'56"W
GW SALTATOR		2	NI	RED.CEMAS-UFRGS 3.5 1064	RED.CETAS 2018 4.0 11676	2	2022-07-12	2022-09-20	FARM2.3BORDER	30°24'37"S 51°14'56"W
GW SALTATOR		2	NI	RED.CEMAS-UFRGS 3.5 1069	RED.CETAS 2018 4.0 11677	2	2022-07-12	2022-09-20	FARM2.3BORDER	30°24'37"S 51°14'56"W
GW SALTATOR		2	NI	RED.CEMAS-UFRGS 3.5 1066	RED.CETAS 2018 4.0 11678	2	2022-07-12	2022-09-20	FARM2.3BORDER	30°24'37"S 51°14'56"W
GW SALTATOR	R	2	NI	RED.CETAS 2018 3.5 18046	RED.CETAS 2018 4.0 11679	1	2022-07-12	2022-09-20	FARM2.3BORDER	30°24'37"S 51°14'56"W		1	1	2022-10-25	30°24'59"S 51°15'13"W	675	1	FL		GRASSL/SHRUBL/EUCALYUNDREG	1	GW SALTATOR
GW SALTATOR		2	NI	RED.CEMAS-UFRGS 3.5 1070	RED.CETAS 2018 4.0 11680	1	2022-07-12	2022-09-20	FARM2.3BORDER	30°24'37"S 51°14'56"W										(GREG BORDER)	2	SAFFRON FINCH
				VOCALIZING/FIGTHING POSTURES			PERCHING/ FEEDING BEHAVIOR				1 ONCE			1 TERRITORY		1 YES				1 FREE-LIVING	2	V FLYCATCHER
				1 DOMINANT			1 TAME				2 SOMETIMES			2 FOOD		2 NO				2 REHABILITATED	1	RC FINCH
				2 SEMI-DOMINANT OR UNDEFINED			2 SEMI-WILD OR UNDEFINED				3 SEVERAL TIMES			3 CURIOSITY							1	U GROSBEAK
				3 SUBMISSIVE			3 WILD

## Sheet: cod&abbrev
FARMHOU	FARMHOUSE
CAPYDAM	CAPYBARA DAM
D.BEH	DOMINANCE BEHAVIOR
DIST.	DISTANCE
ENSTA	ENERGY STATION
EUCALY	EUCALYPTUS
EUCALYUNDREG	EUCALYPTUS UNDERSTORY REGENERATION
FRAG	FRAGMENT
GRASSL	GRASSLANDS
PADD	PADDOCK
RIP	RIPARIAN
SANDL	SANDLANDS
SEEDNUR	SEEDLING NURSERY
SHRUBL	SHRUBLANDS
W.BEH	WILD BEHAVIOR
WETL	WETLANDS

## Sheet: negbirds
COMMON NAME	SCIENTIFIC NAME
BANANAQUIT	Coereba flaveola
BLACK-RUFOUS WARBLING FINCH	Poospiza nigrorufa
BLUE-BLACK GRASSQUIT	Volatinia jacarina
BLUE-BILLED BLACK-TYRANT	Knipolegus cyanirostris
BUFF-BROWED FOLIAGE-GLEANER	Syndactyla rufosuperciliata
CHALK-BROWED MOCKINGBIRD	Mimus saturninus
CHESTNUT-CAPPED BLACKBIRD	Chrysomus ruficapillus
CHESTNUT-BELLIED SEED FINCH	Sporophila angolensis
CHESTNUT-BACKED TANAGER	Tangara preciosa
CHESTNUT-HEADED TANAGER	Thlypopsis pyrrhocoma
CREAMY-BELLIED THRUSH	Turdus amaurochalinus
DIADEMED TANAGER	Stephanophorus diadematus
DOUBLE-COLLARED SEEDEATER	Sporophila caerulescens
FAWN-BREASTED TANAGER	Pipraeidea melanonota
FIREWOOD GATHERER	Anumbius annumbi
FLAVESCENT WARBLER	Myiothlypis flaveola
GLAUCUS-BLUE GROSBEAK	Cyanoloxia glaucocaerula
GLITTERING-BELLIED EMERALD	Chlorostilbon lucidus
GRASSLAND YELLOW-FINCH	Sicalis luteola
GRAYISH BAYWING	Agelaioidesd badius
GRAY-HOODED ATILLA	Atilla rufus
GRAY-THROATED WARBLING FINCH	Microspingus cabanisi
GREAT-HORNED OWL	Bubo virginianus
GREAT KISKADEE	Pitangus sulphuratus
GREEN-BACKED BECARD	Pachyramphus viridis
GREEN-CROWNED PLOVERCREST	Stephanoxis lalandi
GREEN KINGFISHER	Chloroceryle americana
GUIRA CUCKOO	Guira guira
HEPATIC TANAGER	Piranga flava
HOUSE SPARROW	Passer domesticus
MAROON-BELLIED PARAKEET	Pyrrura frontalis
MARKED GNATCATCHER	Polioptila dumicola
MASKED YELLOWTHROAT	Geothlyps aequinoctialis
MONK PARAKEET	Myiopsitta monachus
OCRE-FACED TODY-FLYCATCHER	Poecilotriccus plumbeiceps
PALE-BREASTED THRUSH	Turdus leocomelas
RED-CRESTED FINCH	Coryphospingus cucullatus
ROADSIDE HAWK	Rupornis magnirostris
RUBY-CROWNED TANAGER	Tachyphonus coronatus
RUFOUS-BELLIED THRUSH	Turdus rufiventris
RUFOUS-BROWED PEPPERSHRIKE	Cyclarhis gujanensis
RUFOUS-COLLARED SPARROW	Zonotrichia capensis
RUFOUS HORNERO	Funarius rufus
SAFFRON-COWLED BLACKBIRD	Xanthopsar flavus
SAYACA TANAGER	Thraupis sayaca
SCISSOR-TAILED NIGHTJAR	Hydropsalis torquata
SHINY COWBIRD	Molotrus bonariensis
SOUTHERN BEARDLESS-TYRANNULET	Camptostoma obsoletum
SOUTHERN FORK-TAILED FLYCATCHER	Tyrannus savana
SOUTHERN HOUSE WREN	Troglodytes musculus
SQUIRREL CUCKOO	Piaya cayana
STRIPED CUCKOO	Tapera naevia
SURUCUA TROGON	Trogon surrucura
SWALLOW-TAILED MANAKIN	Chiroxiphia caudata
TROPICAL PARULA	Setophaga pitiayumi
VARIABLE ANTSHRIKE	Thamnophilus caerulescens
VARIABLE ORIOLE	Icterus pyrrhopterus
VARIEGATED FLYCATCHER	Empidonomus varius
VERMILION FLYCATCHER	Pyrocephalus rubinus
WHITE-BANDED MOCKINGBIRD	Mimus triurus
WHITE-BROWED MEADOWLARK	Leites superciliaris
WHITE-BROWED WARBLER	Myiothlypis leucoblephara
WHITE-CRESTED TYRANNULET	Serpophaga subcristata
WHITE MONJITA	Xolmis irupero
WHITE-SPOTTED WOODPECKER	Veniliornis spilogaster
WHITE-THROATED HUMMINGBIRD	Leucochloris albicolis
WHITE-TIPED DOVE	Leptotila verreauxi
YELLOW-BROWED TYRANT	Satrapa icterophrys
YELLOW-OLIVER FLYCATCHER	Tolmomyias sulphurescens
YELLOW-RUMPED MARSHBIRD	Pseudoleistes guirahuro
