# Supplementary material for: Rehabilitation and release of confiscated songbirds into the wild: A pilot study
Source: Front Vet Sci. 2023 Mar 30;10:1109568. doi: 10.3389/fvets.2023.1109568 (PMC10098152; doi:10.3389/fvets.2023.1109568)
Supplement: Supplementary Table 3 — Financial costs. [file Table_3.xlsx]

## Sheet: costs
			GRANTS USD ($)
MAIN BUDGET CATEGORIES	ACTIVITIES AND MATERIALS	MAIN	OTHER	VPBC*
aerial wire mesh-floored aviary 22 m3			2,029.80
double-mesh outdoor planted aviary 72 m3			2,818.40
QUARANTINE AVIARIES			4,848.20	1,939.28
	concrete foundation	1,113.72	215.52
	labor, concrete foundation	1,436.78
	barn floor	493.79
	galvanized iron tubes	7,066.87	236.02
	screws	570.54	231.68
	hardware	552.56	112.73
	welded wire mesh 15x15mm	6,597.70
	gravel bedding	726.56	181.50
	marine plywood walls, access barn	882.50
	plants, enclosure setting	2,799.28
	miscellaneous, enclosure setting	346.10
	aluzinc/EPS roof	1,202.10
	electrical and plumbing	2,135.15	51.24
	labor, electrical and plumbing	1,104.80
	labor, locksmith	13,177.29
	labor, helpers		1,252.60
	paints	454.24	70.50
	paving access road	2,126.47	183.54
	eucalyptus posts	1,974.26
	miscellaneous hardware	605.90
outdoor planted aviaries 1000 m3	labor, wooden fence	1,094.83	1,050.00
indoor aviaries 48 m3	concreting fence posts	392.85
access barn 189 m3	diesel wood stain	276.06	22.50
access wooden horse fence	ketol	967.91
REHABILITATION CENTRE		48,098.26	3,607.83	20,682.44
	fieldwork personal expenses	6,519.73
	fieldwork transportation costs	16,215.60	11,095.56
	genetic tests	6,439.34
	health tests	7,323.73
	leg bands	2,304.00	40.25
	binoculars	480.82
	photographic camera	6,867.91
	miscellaneous equipment	589.25
	feed, seed mixture+B15s	1,333.72	838.50
	feed, T. molitor and Z. morio	2,491.14	1,839.83
	feed, fruits and vegetables	1,892.12	1,026.50
	capture equipment	1,101.27	194.62
	medications	798.43	941.18
	miscellaneous health		837.00
	pathology		2,331.60
	parasitoly		588.00
	labor, quarantine/rehabilitation		9,900.00
rehabilitation/reçease/monitoring	labor, post-release monitoring		18,270.00
BIRD MANAGEMENT		54,357.06	47,903.04	102,260.12
	beams, tubes, and iron sheets, etc.	5,069.12	163.13
	electrical and plumbing material	237.59
	internet installations	2,048.66
	forniture	2,728.88
	books/office materials	721.68	44.33
	locksmith	1,688.89
OFFICE		12,494.82	207.46	5,080.91
	illustration and edititing services	1,225.67	981.64
	article processing charges	6,344.46
PUBLISHING		7,570.13	981.64
ADMINISTRATIVE TAX	FAURGS	7,349.91		7,349.91
TOTAL		130,870.18	55,266.69	137,312.66
*VPBC = VALUE FOR PER-BIRD COST
