# Supplementary material for: Rehabilitation and release of confiscated songbirds into the wild: A pilot study
Source: Front Vet Sci. 2023 Mar 30;10:1109568. doi: 10.3389/fvets.2023.1109568 (PMC10098152; doi:10.3389/fvets.2023.1109568)
Supplement: Supplementary Table 5 — Deaths and pathology. [file Table_5.xlsx]

## Sheet: deaths & pathology
CLINICAL HISTORY*	SPECIES	N	GROSS FINDINGS*	MICROSCOPIC FINDINGS*	PROBABLE CAUSE OF DEATH
				Small intestine: lamina propria markedly dilated by severe
				diffuse infiltrate predominantly of small lymphocytes,
	Paroaria coronata	53	Poor body conditioning. Mild	occasionaly with transmural invasion. Vacuoles (10-30µm)
Wasting	Saltator similis	9	to moderate thickening of proximal	containing numerous 2µm diameter round basophilic organisms	Atoxoplasmosis
ruffled feathers	Saltator aurantirostris	3	small intestine wall and mild	(coccidial merozoites suggestive of Atoxoplasma spp.) freely and
and diarrhea	Saltator fuliginosus	1	hepatosplenomegaly.	inside cells. Liver and spleen: moderate multifocal
				infiltrate of lymphocytes, plasmocytes, and macrophages.
				Merozoites also present. Microfilariae.
				Thickened ventriculus mucosa (mostlt between coelin
	Sporophila angolensis	11		membrane and epithelium) with large amounts of parasitic
Wasting	Sporophila collaris	9	Poor body conditioning.	structures covered by a cuticle, polymiarian musculatures,
diarrhea	Sporophila caerulescens	7		pseudocoelomatic cavity, digestive and reproductive	Parasitic
anorexia	Other species	2		tracts, some full with embryonated eggs (morphologically	ventriculitis
				compatible with Acuaria spp.). Focal areas of ulceration	(Acuariasis)
				and inflammation (heterophiles).The coelin membrane
				is fragmented with large amunts of larval eggs.
				Intralesional bacteria, hemorrhagic areas, parasites burried
				in masses of necrotic tissues, and lymphocitic enteritis.
				Microfilariae.
	Paroaria coronata	6	Mild to moderate hepatomegaly and	Heterophilic and necrotic focal lesions with intralesional
Ruffled feathers	Sporophila angolensis	6	splenomegaly. Thickening of the air	bacteria (cocobacilar clusters) in different organs i.e., liver
dispnea	Sporophila caerulescens	3	sacs and focal areas of pulmonary	intestines, lungs, air sacs, bones, and cloaca.	Multifocal bacterial infection
diarrhea	Sporophila collaris	3	consolidation. Occasional suppurative	Positive anti-SalmonellaIHC in liver and intestine samples.	(sepsis)
	Cyanoloxia brissonii	2	lesions in bones and cloaca.	Microfilariae: elongated parasitic structures (6x20µm) with
	Other species	6	Moderate to severe diffuse pulmonar	tapered ends fullfilled with basophilic punctiformes
			congestion. Coelomatic adhesions.	structures. Intestinal nematodes.
	Paroaria coronata	6
Not observed	Cyanoloxia brissonii	4	Severe lack of head and/or back
	Saltator similis	3	feathers, extensive skin and muscular	Not evaluated	Fatal trauma
	Saltator aurantirostris	3	lacerations and hemorrhages.		by conspecific attack
	Other species	3
	Sporophila caerulescens	4
Not observed	Spinus magellanicus	3	Multiple leg and/or wing fractures or	Not evaluated	Fatal trauma
	Coryphospingus cucullatus	2	amputations.		by Didelphis spp. attack
	Cyanoloxia brissonii	1
				Surphace of oral mucosa: fibrin deposition with moderate
Repeted swalloing	Saltator fuliginosus	2	Multiple yellowish nodules in	heterophilic infiltrate and numerous yest-like fungal
dirty beaks	Stephanophorus diadematus	2	oral cavity, whitish viscous oral	structures (~8µm diameter), and smaller amounts of	Candidiasis
ruffled feathers	Sporophila angolensis	2	contents, reddened coelomic and	pseudohyphae (~15µm lenght) (morphologically compatible
	Other species	3	intestinal areas.	with Candida spp.) evidenced by Grocotts' Methenamine
				silver histochemical staining.
				Pneumonia, miocarditis, hyperplasic and necrotic areas
				in oral mucosae. Microfilariae and intestinal nematodes.
	Paroaria coronata	4		Focal pulmonar necrosis, associated with intense deposition
Dispnea	Sporophila angolensis	2		of amorphous eosinophilic material, and numerous
ruffled feathers	Saltator similis	2	Firm and congested pulmonar areas.	interspersed basophilic, slender, branched, and septate	Aspergillosis
	Other species	1		hyphae (morphologically compatible with Aspergillus spp.)
				evidenced by the Grocotts' Methenamine silver stainig.
	Sporophila angolensis	3		Severe hemorrhage in parabronchi, alveolar spaces, and	Acute
Not observed	Sporophila collaris	3	Blood within oral cavity and pulmonar	pleura.	pulmonar hemorrhage
	Other species	2	hemorrhages.	Microfilariae. Intraendothelial meronts compatible with
				Sarcocysts spp.
Lacrimation	Paroaria coronata	2	Conjunctival swelling, fluid discharge	Conjunctival mucosa with lymphoplasmacytic (lymphocytes,
eylid swelling	Ramphocelus bresilia	2	or dried exsudate at the eyes and	plasmocytes, and macrophages) infiltrates. Keratitis, rhinitis	Mycoplasmosis
dispnea	Cyanoloxia brissonii	1	nares, and periocular alopecia.	and hyperqueratosis of the nasal turbinates.
wasting.	Sicalis flaveola	1	Corneal opacity.	Similar infiltrates in occular and upper resp system tissues.
	Paroaria coronata	2		Necrotic and hemorrhagic areas within the intestinal
Diarrhea	Spinus magellanicus	2	Poor body conditioning.	mucosa, enlarged and disrupted crypts. Microgametocytes,	Eimeriosis
wasting	Sicalis flaveola	1	Accumulated feces in clocal feathers.	macrogametocytes, and oocysts within epithelial cells.
				Infiltrates with lymphocytes, plasmocytes, and macrophages
				Mild necrosis and similar infiltrates in cardiomyocytes.
				Compatible with Eimeriaspp. infection.
				Kdneys: collector ducts markedly dilated by large parasitic
				structures covered by tegument, with end suckers, with
Not observed	Sporophila angolensis	2	Poor body conditioning.	platymarian musculatures, male and female (full with eggs)	Parasitic nephritis
				reproductive tract. Trematode morphologically compatible
				with Paratanaisia spp.
Hanged in a	Stephanophorus diadematus	1	Lungs: diffuse edema and congestion.	Edematous and congestioned lungs.	Mechanical asfixyation
forked branch	Coryphospingus cucullatus	1	Slightly enlargmi ias dark red liver.	Microfilariae.
Not observed	Estrilda astrid	1	Enlarged and firm abdomen.	Hepatic parenchima replaced by neoplasic proliferation of	Compressive
				hematopoietic cells. Cartilagineous/bone metaplasia	hepatic myelolipoma
Skin lesions	Paroaria coronata	1	Poor body conditioning.	Epidermal hyperplasia, hydropic degeneration of keratinocytes	Avian pox
			Papillomatous facial lesions.	with cytoplasmic inclusion bodies.
	Paroaria coronata	4
	Cyanoloxia brissonii	4	Pale to dark red liver with moderate to	Liver hemorrhagic and necrotic foci. Multifocal hepatocelular
	Saltator similis	1	marked enlargement. Congested lungs.	tumefaction. Diffuse hepatic degeneration.	Inconclusive
Not observed	Sporophila angolensis	2	Skin lacerations.	Diffuse pulmonar edema and congestion.
	Sporophila collaris	2		Diffuse intestinal lymphoplasmacytic infiltrations , clusters
	Sporophila caerulescens	2		of cocobacilary bacteria.
	Other species	8		Microfilariae.
	Sporophila collaris	8
	Sporophila angolensis	8
	Sporophila caerulescens	9	Diffuse autolysis.	Diffuse autolysis
Not observed	Cyanoloxia brissonii	5	No gross changes.	No microscopic changes	Inconclusive
	Sicalis flaveola	3
	Saltator similis	2
	Other species	11
Not observed	Several	9	Decomposed bodies or parts.	Not evaluated	Unknown
* GROUP FINDINGS
BLUE & BLACK	Additional findings
