# Supplementary material for: Rehabilitation and release of confiscated songbirds into the wild: A pilot study
Source: Front Vet Sci. 2023 Mar 30;10:1109568. doi: 10.3389/fvets.2023.1109568 (PMC10098152; doi:10.3389/fvets.2023.1109568)
Supplement: Supplementary Table 6 — Atoxoplasma matrix. [file Table_6.XLSX]

## Sheet: Planilha1
Seq->	AtoxoSample1	2FAtoxo	AY331565Atoxoplasmasp	AY331566Atoxoplasmasp	MG770477Eimeriasp	MG770476Eimeriasp	MH698577Isosporasp	MH698576Isosporasp	MH698572Isosporasp	KX216411Itristis	KT224379Imanorinae	AY331571Atoxoplasmasp	AY331567Atoxoplasmasp	MT237177Ilunaris	MG770478Eimeriasp
AtoxoSample1	ID	0.46	0.266	0.46	0.457	0.457	0.352	0.46	0.45	0.46	0.453	0.46	0.453	0.46	0.449
2FAtoxo	0.46	ID	0.523	0.984	0.976	0.976	0.769	0.984	0.94	0.984	0.96	0.984	0.976	0.976	0.952
AY331565Atoxoplasmasp	0.266	0.523	ID	0.531	0.531	0.531	0.67	0.531	0.551	0.531	0.531	0.531	0.531	0.531	0.531
AY331566Atoxoplasmasp	0.46	0.984	0.531	ID	0.992	0.992	0.781	1	0.952	1	0.972	1	0.992	0.988	0.964
MG770477Eimeriasp	0.457	0.976	0.531	0.992	ID	1	0.781	0.992	0.944	0.992	0.964	0.992	0.992	0.98	0.956
MG770476Eimeriasp	0.457	0.976	0.531	0.992	1	ID	0.781	0.992	0.944	0.992	0.964	0.992	0.992	0.98	0.956
MH698577Isosporasp	0.352	0.769	0.67	0.781	0.781	0.781	ID	0.781	0.784	0.781	0.773	0.781	0.781	0.777	0.773
MH698576Isosporasp	0.46	0.984	0.531	1	0.992	0.992	0.781	ID	0.952	1	0.972	1	0.992	0.988	0.964
MH698572Isosporasp	0.45	0.94	0.551	0.952	0.944	0.944	0.784	0.952	ID	0.952	0.932	0.952	0.952	0.956	0.928
KX216411Itristis	0.46	0.984	0.531	1	0.992	0.992	0.781	1	0.952	ID	0.972	1	0.992	0.988	0.964
KT224379Imanorinae	0.453	0.96	0.531	0.972	0.964	0.964	0.773	0.972	0.932	0.972	ID	0.972	0.972	0.968	0.96
AY331571Atoxoplasmasp	0.46	0.984	0.531	1	0.992	0.992	0.781	1	0.952	1	0.972	ID	0.992	0.988	0.964
AY331567Atoxoplasmasp	0.453	0.976	0.531	0.992	0.992	0.992	0.781	0.992	0.952	0.992	0.972	0.992	ID	0.988	0.964
MT237177Ilunaris	0.46	0.976	0.531	0.988	0.98	0.98	0.777	0.988	0.956	0.988	0.968	0.988	0.988	ID	0.96
MG770478Eimeriasp	0.449	0.952	0.531	0.964	0.956	0.956	0.773	0.964	0.928	0.964	0.96	0.964	0.964	0.96	ID
